# Supplementary material for: ﻿Two new species of Sminthurididae (Hexapoda, Collembola, Symphypleona) from Brazil with notes on Denisiella Folsom & Mills and Sphaeridia Linnaniemi
Source: Zookeys. 2023 Jul 31;1173:1–41. doi: 10.3897/zookeys.1173.106855 (PMC10407650; doi:10.3897/zookeys.1173.106855)
Supplement: XML Treatment for Sphaeridia [file zookeys.1173.106855-treatment1.xml]

<!DOCTYPE tp:taxon-treatment
  PUBLIC "-//TaxonX//DTD Taxonomic Treatment Publishing DTD v0 20100105//EN" "tax-treatment-NSO.dtd">
<tp:taxon-treatment xmlns:tp="http://www.plazi.org/taxpub"><tp:treatment-meta><kwd-group><label>Taxon classification</label><kwd>
              <named-content content-type="kingdom">Animalia</named-content>
            </kwd><kwd>
              <named-content content-type="order">Collembola</named-content>
            </kwd><kwd>
              <named-content content-type="family">Sminthurididae</named-content>
            </kwd></kwd-group><mixed-citation publication-type="journal"><person-group><name><surname>Medeiros</surname><given-names>Gleyce da Silva</given-names></name><name><surname>da Silva</surname><given-names>Clécio Danilo Dias</given-names></name><name><surname>de França</surname><given-names>Josemária Silva</given-names></name><name><surname>Godeiro</surname><given-names>Nerivânia Nunes</given-names></name><name><surname>Bellini</surname><given-names>Bruno Cavalcante</given-names></name></person-group><article-title>﻿Two new species of <tp:taxon-name><tp:taxon-name-part taxon-name-part-type="family">Sminthurididae</tp:taxon-name-part></tp:taxon-name> (<tp:taxon-name><tp:taxon-name-part taxon-name-part-type="superclass">Hexapoda</tp:taxon-name-part></tp:taxon-name>, <tp:taxon-name><tp:taxon-name-part taxon-name-part-type="order">Collembola</tp:taxon-name-part></tp:taxon-name>, <tp:taxon-name><tp:taxon-name-part taxon-name-part-type="suborder">Symphypleona</tp:taxon-name-part></tp:taxon-name>) from Brazil with notes on <italic><tp:taxon-name><tp:taxon-name-part taxon-name-part-type="genus" reg="Denisiella">Denisiella</tp:taxon-name-part></tp:taxon-name></italic> Folsom &amp; Mills and <tp:taxon-name><tp:taxon-name-part taxon-name-part-type="genus" reg="Sphaeridia">Sphaeridia</tp:taxon-name-part></tp:taxon-name> Linnaniemi</article-title><source>Zookeys</source><day>31</day><month>07</month><year>2023</year><volume>1173</volume><fpage>1</fpage><lpage>41</lpage><pub-id pub-id-type="doi">10.3897/zookeys.1173.106855</pub-id></mixed-citation></tp:treatment-meta><tp:nomenclature><label>﻿Genus</label><tp:taxon-name>
            <object-id xmlns:xlink="http://www.w3.org/1999/xlink" content-type="arpha" xlink:type="simple">B7F1B589-9C45-5908-AF88-92FF126E73B9</object-id>
            <tp:taxon-name-part taxon-name-part-type="genus" reg="Sphaeridia">Sphaeridia</tp:taxon-name-part>
          </tp:taxon-name><tp:taxon-authority>Linnaniemi, 1912</tp:taxon-authority></tp:nomenclature><tp:treatment-sec sec-type="diagnosis" id="SECID0EIDAE"><title>Diagnosis of the genus.</title><p>Antennal sexual dimorphism weak, <abbrev xmlns:xlink="http://www.w3.org/1999/xlink" xlink:title="antennal segment(s)" id="ABBRID0EODAE" xlink:type="simple">Ant</abbrev> II and III in males only with <bold>b1</bold> and <bold>c3</bold> modified elements, respectively, antennal bothriotricha absent, long sensilla present in both segments. <abbrev xmlns:xlink="http://www.w3.org/1999/xlink" xlink:title="antennal segment(s)" id="ABBRID0EWDAE" xlink:type="simple">Ant</abbrev> IV undivided in both sexes. Head chaetae usually uniform, sometimes short, and thick. Eyes 5+5 to 8+8, ommatidia C and D small if present. <abbrev xmlns:xlink="http://www.w3.org/1999/xlink" xlink:title="thoracic segment(s)" id="ABBRID0E1DAE" xlink:type="simple">Th</abbrev> III in males without vesicles. Large abdomen bothriotricha <bold>ABC</bold> misaligned. Posterior large abdomen with long chaetae. Ventral tube corpus of males usually modified, with 1+1 extra vesicles (other than the sacs) and/or several complex processes; corpus of females mostly with 1+1 extra vesicles; ventral tube with 0+0 or 1+1 chaetae in both sexes. Tibiotarsi I–II without any clear modifications in both sexes; tibiotarsus III of males usually with modified chaetae <bold>IIpe</bold>, <bold>IIIpi</bold> and <bold>IVpi</bold>; tibiotarsus III of females usually with modified chaetae <bold>IIIpi</bold> and <bold>IVpi</bold>; distal tibiotarsal organ of leg III absent. Ungues I and II usually more slender than the unguis III. Unguiculi I–II with a narrow lamella and a long distal filament, unguiculus III with or without the distal filament, if present, short. Dens dorsally with or without the basal appendage, chaetae <bold>E1</bold> and <bold>J1–3</bold> usually spiniform. Dens ventral chaetotaxy following the formula 2,3,2…1 (rarely 2,2…1 or 2,2,1…1) from the apex to the basis. Mucro narrow, inner edge serrated, outer smooth, without the chaeta (adapted and revised from <xref ref-type="bibr" rid="B33">Krausbauer 1898</xref>; <xref ref-type="bibr" rid="B34">Linnaniemi 1912</xref>; <xref ref-type="bibr" rid="B51">Salmon 1951</xref>; <xref ref-type="bibr" rid="B40">Massoud and Delamare-Deboutteville 1964</xref>; <xref ref-type="bibr" rid="B42">Murphy 1965</xref>; <xref ref-type="bibr" rid="B50">Richards 1968</xref>; <xref ref-type="bibr" rid="B39">Massoud and Betsch 1972</xref>; <xref ref-type="bibr" rid="B6">Betsch 1980</xref>; <xref ref-type="bibr" rid="B1">Arlé 1984</xref>; <xref ref-type="bibr" rid="B35">Mari Mutt 1987</xref>; <xref ref-type="bibr" rid="B21">Bretfeld and Gauer 1994</xref>; <xref ref-type="bibr" rid="B15">Bretfeld 1995</xref>, <xref ref-type="bibr" rid="B16">1997</xref>, <xref ref-type="bibr" rid="B17">1999</xref>, <xref ref-type="bibr" rid="B19">2002</xref>; <xref ref-type="bibr" rid="B23">Bretfeld and Trinklein 2000</xref>; <xref ref-type="bibr" rid="B22">Bretfeld and Schulz 2012</xref>).</p></tp:treatment-sec><tp:treatment-sec sec-type="type species" id="SECID0ESGAE"><title>Type species.</title><p><italic><tp:taxon-name><tp:taxon-name-part taxon-name-part-type="genus" reg="Sminthurus">Sminthurus</tp:taxon-name-part><tp:taxon-name-part taxon-name-part-type="species" reg="pumilis">pumilis</tp:taxon-name-part></tp:taxon-name></italic> Krausbauer, 1898.</p></tp:treatment-sec><tp:treatment-sec sec-type="distribution" id="SECID0EDHAE"><title>Distribution.</title><p>Worldwide (<xref ref-type="bibr" rid="B17">Bretfeld 1999</xref>).</p></tp:treatment-sec><tp:treatment-sec sec-type="remarks" id="SECID0ENHAE"><title>Remarks.</title><p>Here we surveyed and compared the 46 Neotropical species of <italic><tp:taxon-name><tp:taxon-name-part taxon-name-part-type="genus" reg="Sphaeridia">Sphaeridia</tp:taxon-name-part></tp:taxon-name></italic> (Table <xref ref-type="table" rid="T1">1</xref>). Many species of the genus are described based mainly in the male ventral tube morphology and leg III modified chaetae, characteristics which are variable and useful for the separation of species (<xref ref-type="bibr" rid="B21">Bretfeld and Gauer 1994</xref>; <xref ref-type="bibr" rid="B16">Bretfeld 1997</xref>, <xref ref-type="bibr" rid="B17">1999</xref>, <xref ref-type="bibr" rid="B19">2002</xref>; <xref ref-type="bibr" rid="B23">Bretfeld and Trinklein 2000</xref>; <xref ref-type="bibr" rid="B22">Bretfeld and Schulz 2012</xref>). However, such descriptions lack further data, especially on the antennal, large and small abdomen morphology/chaetotaxy, features which may be useful alone or at least are complementary to distinguish the species.</p><table-wrap id="T1" position="float" orientation="portrait"><label>Table 1.</label><caption><p>Main diagnostic characters of Neotropical <italic><tp:taxon-name><tp:taxon-name-part taxon-name-part-type="genus" reg="Sphaeridia">Sphaeridia</tp:taxon-name-part></tp:taxon-name></italic> species.</p></caption><table id="TID0E25BI" rules="all"><tbody><tr><th rowspan="1" colspan="1">Species (known sexes) / characters</th><th rowspan="1" colspan="1">Color</th><th rowspan="1" colspan="1">Eyes</th><th rowspan="1" colspan="1">Frontal head atypical chaetae</th><th rowspan="1" colspan="1">Tibiotarsus III - Ipe (♂)</th><th rowspan="1" colspan="1">Tibiotarsus III - IIpe (♂)</th><th rowspan="1" colspan="1">Tibiotarsus III - IIIpi (♂)</th><th rowspan="1" colspan="1">Tibiotarsus III - IVpi (♂)</th><th rowspan="1" colspan="1">Tibiotarsus III - IIIpi (♀)</th><th rowspan="1" colspan="1">Tibiotarsus III - IVpi (♀)</th><th rowspan="1" colspan="1">Dental basal papilla</th><th rowspan="1" colspan="1">Dens dorsal chaetae</th><th rowspan="1" colspan="1">VT anterior processes (♂)</th><th rowspan="1" colspan="1">VT posterior processes (♂)</th><th rowspan="1" colspan="1">VT chaetae</th></tr><tr><td rowspan="1" colspan="1"><italic><tp:taxon-name><tp:taxon-name-part taxon-name-part-type="genus" reg="Sphaeridia">S.</tp:taxon-name-part><tp:taxon-name-part taxon-name-part-type="species" reg="aserrata">aserrata</tp:taxon-name-part></tp:taxon-name></italic><sup>3</sup> (♂,♀)</td><td rowspan="1" colspan="1">Dark blue-violet (♂), Pale blue (♀)</td><td rowspan="1" colspan="1">8+8</td><td rowspan="1" colspan="1">Nc</td><td rowspan="1" colspan="1">?</td><td rowspan="1" colspan="1">Fk</td><td rowspan="1" colspan="1">?</td><td rowspan="1" colspan="1">?</td><td rowspan="1" colspan="1">Nc</td><td rowspan="1" colspan="1">Nc</td><td rowspan="1" colspan="1">+</td><td rowspan="1" colspan="1">16</td><td rowspan="1" colspan="1">?</td><td rowspan="1" colspan="1">1+1 vesicles</td><td rowspan="1" colspan="1">1+1</td></tr><tr><td rowspan="1" colspan="1"><italic><tp:taxon-name><tp:taxon-name-part taxon-name-part-type="genus" reg="Sphaeridia">S.</tp:taxon-name-part><tp:taxon-name-part taxon-name-part-type="species" reg="aspinosa">aspinosa</tp:taxon-name-part></tp:taxon-name></italic><sup>6</sup> (♂)</td><td rowspan="1" colspan="1">Red-violet</td><td rowspan="1" colspan="1">?</td><td rowspan="1" colspan="1">Nc</td><td rowspan="1" colspan="1">?</td><td rowspan="1" colspan="1">Sm, Ac, Lg</td><td rowspan="1" colspan="1">Tth</td><td rowspan="1" colspan="1">Nc</td><td rowspan="1" colspan="1">?</td><td rowspan="1" colspan="1">?</td><td rowspan="1" colspan="1">-?</td><td rowspan="1" colspan="1">?</td><td rowspan="1" colspan="1">-?</td><td rowspan="1" colspan="1">1 small median, 1+1 slender, apical knob processes</td><td rowspan="1" colspan="1">1+1</td></tr><tr><td rowspan="1" colspan="1"><italic><tp:taxon-name><tp:taxon-name-part taxon-name-part-type="genus" reg="Sphaeridia">S.</tp:taxon-name-part><tp:taxon-name-part taxon-name-part-type="species" reg="betschi">betschi</tp:taxon-name-part></tp:taxon-name></italic><sup>2</sup> (♂,♀)</td><td rowspan="1" colspan="1">Dark purple thorax and posterior abdomen, frontal head paler (♂); pale with pigmented <abbrev xmlns:xlink="http://www.w3.org/1999/xlink" xlink:title="antennal segment(s)" id="ABBRID0EGPAE" xlink:type="simple">Ant</abbrev> IV (♀)</td><td rowspan="1" colspan="1">6+6</td><td rowspan="1" colspan="1">?</td><td rowspan="1" colspan="1">Nc on Pp</td><td rowspan="1" colspan="1">Sh, Ls or Nc on Pp</td><td rowspan="1" colspan="1">Tth or Fk</td><td rowspan="1" colspan="1">Tth or Nc</td><td rowspan="1" colspan="1">Sm, Tn</td><td rowspan="1" colspan="1">Tth</td><td rowspan="1" colspan="1">-</td><td rowspan="1" colspan="1">14–17</td><td rowspan="1" colspan="1">-</td><td rowspan="1" colspan="1">-</td><td rowspan="1" colspan="1">?</td></tr><tr><td rowspan="1" colspan="1"><italic><tp:taxon-name><tp:taxon-name-part taxon-name-part-type="genus" reg="Sphaeridia">S.</tp:taxon-name-part><tp:taxon-name-part taxon-name-part-type="species" reg="biclava">biclava</tp:taxon-name-part></tp:taxon-name></italic><sup>6</sup> (♂)</td><td rowspan="1" colspan="1">Red-violet</td><td rowspan="1" colspan="1">?</td><td rowspan="1" colspan="1">Nc</td><td rowspan="1" colspan="1">?</td><td rowspan="1" colspan="1">Sm, Ac, Lg</td><td rowspan="1" colspan="1">Tth</td><td rowspan="1" colspan="1">Nc or Tth</td><td rowspan="1" colspan="1">?</td><td rowspan="1" colspan="1">?</td><td rowspan="1" colspan="1">-?</td><td rowspan="1" colspan="1">?</td><td rowspan="1" colspan="1">?</td><td rowspan="1" colspan="1">1 thick median, 1+1 thick asymmetrical processes with apexes truncate or knobbed</td><td rowspan="1" colspan="1">1+1</td></tr><tr><td rowspan="1" colspan="1"><italic><tp:taxon-name><tp:taxon-name-part taxon-name-part-type="genus" reg="Sphaeridia">S.</tp:taxon-name-part><tp:taxon-name-part taxon-name-part-type="species" reg="biniserrata">biniserrata</tp:taxon-name-part></tp:taxon-name></italic><sup>1</sup>,<sup>2,10</sup> (♂,♀)</td><td rowspan="1" colspan="1">Pale purple (♂) Blue-violet, antennal segments dark (♀)</td><td rowspan="1" colspan="1">6+6–8+8</td><td rowspan="1" colspan="1">Nc</td><td rowspan="1" colspan="1">Nc</td><td rowspan="1" colspan="1">Fk</td><td rowspan="1" colspan="1">Nc</td><td rowspan="1" colspan="1">Nc</td><td rowspan="1" colspan="1">Tth</td><td rowspan="1" colspan="1">Tth</td><td rowspan="1" colspan="1">+</td><td rowspan="1" colspan="1">16</td><td rowspan="1" colspan="1">?</td><td rowspan="1" colspan="1">?</td><td rowspan="1" colspan="1">?</td></tr><tr><td rowspan="1" colspan="1"><italic><tp:taxon-name><tp:taxon-name-part taxon-name-part-type="genus" reg="Sphaeridia">S.</tp:taxon-name-part><tp:taxon-name-part taxon-name-part-type="species" reg="bivirgata">bivirgata</tp:taxon-name-part></tp:taxon-name></italic><sup>7</sup> (♂)</td><td rowspan="1" colspan="1">Large abdomen with two broad blue stripes, <abbrev xmlns:xlink="http://www.w3.org/1999/xlink" xlink:title="antennal segment(s)" id="ABBRID0EBVAE" xlink:type="simple">Ant</abbrev> III–IV blue</td><td rowspan="1" colspan="1">?</td><td rowspan="1" colspan="1">Nc</td><td rowspan="1" colspan="1">?</td><td rowspan="1" colspan="1">Sm, Lg, Ac</td><td rowspan="1" colspan="1">Fk</td><td rowspan="1" colspan="1">Sm, <abbrev xmlns:xlink="http://www.w3.org/1999/xlink" xlink:title="thoracic segment(s)" id="ABBRID0EYVAE" xlink:type="simple">Th</abbrev></td><td rowspan="1" colspan="1">?</td><td rowspan="1" colspan="1">?</td><td rowspan="1" colspan="1">+</td><td rowspan="1" colspan="1">16</td><td rowspan="1" colspan="1">?</td><td rowspan="1" colspan="1">1 short blunt median, 1+1 processes with three teeth each, plus several small processes</td><td rowspan="1" colspan="1">1+1</td></tr><tr><td rowspan="1" colspan="1"><italic><tp:taxon-name><tp:taxon-name-part taxon-name-part-type="genus" reg="Sphaeridia">S.</tp:taxon-name-part><tp:taxon-name-part taxon-name-part-type="species" reg="boettgeri">boettgeri</tp:taxon-name-part></tp:taxon-name></italic><sup>4</sup> (♂)</td><td rowspan="1" colspan="1">Dark blue</td><td rowspan="1" colspan="1">?</td><td rowspan="1" colspan="1">
                    <abbrev xmlns:xlink="http://www.w3.org/1999/xlink" xlink:title="thoracic segment(s)" id="ABBRID0EMXAE" xlink:type="simple">Th</abbrev>
                  </td><td rowspan="1" colspan="1">Nc</td><td rowspan="1" colspan="1">Nc</td><td rowspan="1" colspan="1">Nc</td><td rowspan="1" colspan="1">Nc</td><td rowspan="1" colspan="1">?</td><td rowspan="1" colspan="1">?</td><td rowspan="1" colspan="1">+</td><td rowspan="1" colspan="1">10?</td><td rowspan="1" colspan="1">1+1 mandible-like processes laterally pointed</td><td rowspan="1" colspan="1">1 straight knobbed median process, 1+1 striated blades</td><td rowspan="1" colspan="1">1+1</td></tr><tr><td rowspan="1" colspan="1"><italic><tp:taxon-name><tp:taxon-name-part taxon-name-part-type="genus" reg="Sphaeridia">S.</tp:taxon-name-part><tp:taxon-name-part taxon-name-part-type="species" reg="cardosi">cardosi</tp:taxon-name-part></tp:taxon-name></italic><sup>2</sup> (♂,♀)</td><td rowspan="1" colspan="1">Purplish (♂,♀)</td><td rowspan="1" colspan="1">6+6</td><td rowspan="1" colspan="1">?</td><td rowspan="1" colspan="1">Nc</td><td rowspan="1" colspan="1">Nc</td><td rowspan="1" colspan="1">Nc</td><td rowspan="1" colspan="1">Nc</td><td rowspan="1" colspan="1">Nc?</td><td rowspan="1" colspan="1">Nc?</td><td rowspan="1" colspan="1">-?</td><td rowspan="1" colspan="1">12?</td><td rowspan="1" colspan="1">At least 3+3 processes</td><td rowspan="1" colspan="1">1 median, and at least 1 truncated process with a basal appendix</td><td rowspan="1" colspan="1">1+1</td></tr><tr><td rowspan="1" colspan="1"><italic><tp:taxon-name><tp:taxon-name-part taxon-name-part-type="genus" reg="Sphaeridia">S.</tp:taxon-name-part><tp:taxon-name-part taxon-name-part-type="species" reg="carioca">carioca</tp:taxon-name-part></tp:taxon-name></italic><sup>2</sup> (♂)</td><td rowspan="1" colspan="1">Pale with a large black dorsal spot on the large abdomen, antennae dark</td><td rowspan="1" colspan="1">6+6</td><td rowspan="1" colspan="1">?</td><td rowspan="1" colspan="1">Nc</td><td rowspan="1" colspan="1">Nc</td><td rowspan="1" colspan="1">Fk</td><td rowspan="1" colspan="1">Nc</td><td rowspan="1" colspan="1">?</td><td rowspan="1" colspan="1">?</td><td rowspan="1" colspan="1">?</td><td rowspan="1" colspan="1">?</td><td rowspan="1" colspan="1">At least 3+3 processes</td><td rowspan="1" colspan="1">At least 5 processes (1 duck-shaped)</td><td rowspan="1" colspan="1">1+1</td></tr><tr><td rowspan="1" colspan="1"><italic><tp:taxon-name><tp:taxon-name-part taxon-name-part-type="genus" reg="Sphaeridia">S.</tp:taxon-name-part><tp:taxon-name-part taxon-name-part-type="species" reg="catapulta">catapulta</tp:taxon-name-part></tp:taxon-name></italic><sup>4</sup> (♂)</td><td rowspan="1" colspan="1">Pale blue</td><td rowspan="1" colspan="1">?</td><td rowspan="1" colspan="1">Lg</td><td rowspan="1" colspan="1">?</td><td rowspan="1" colspan="1">Sm, <abbrev xmlns:xlink="http://www.w3.org/1999/xlink" xlink:title="thoracic segment(s)" id="ABBRID0EL4AE" xlink:type="simple">Th</abbrev></td><td rowspan="1" colspan="1">Tth</td><td rowspan="1" colspan="1">Tth</td><td rowspan="1" colspan="1">?</td><td rowspan="1" colspan="1">?</td><td rowspan="1" colspan="1">+</td><td rowspan="1" colspan="1">16</td><td rowspan="1" colspan="1">1+1 thin; 2+2 lateral processes; 1+1 vesicles</td><td rowspan="1" colspan="1">1 medial process bifurcated at the apex</td><td rowspan="1" colspan="1">1+1</td></tr><tr><td rowspan="1" colspan="1"><italic><tp:taxon-name><tp:taxon-name-part taxon-name-part-type="genus" reg="Sphaeridia">S.</tp:taxon-name-part><tp:taxon-name-part taxon-name-part-type="species" reg="cerastes">cerastes</tp:taxon-name-part></tp:taxon-name></italic><sup>4</sup> (♂)</td><td rowspan="1" colspan="1">Dark blue</td><td rowspan="1" colspan="1">?</td><td rowspan="1" colspan="1">
                    <abbrev xmlns:xlink="http://www.w3.org/1999/xlink" xlink:title="thoracic segment(s)" id="ABBRID0EF6AE" xlink:type="simple">Th</abbrev>
                  </td><td rowspan="1" colspan="1">Nc</td><td rowspan="1" colspan="1">Sm, Lg, <abbrev xmlns:xlink="http://www.w3.org/1999/xlink" xlink:title="thoracic segment(s)" id="ABBRID0EQ6AE" xlink:type="simple">Th</abbrev></td><td rowspan="1" colspan="1">Nc</td><td rowspan="1" colspan="1">Nc</td><td rowspan="1" colspan="1">?</td><td rowspan="1" colspan="1">?</td><td rowspan="1" colspan="1">+</td><td rowspan="1" colspan="1">16</td><td rowspan="1" colspan="1">1+1 bifurcated processes</td><td rowspan="1" colspan="1">1 v-shaped median process, 1+1 knobbed vesicles</td><td rowspan="1" colspan="1">1+1</td></tr><tr><td rowspan="1" colspan="1"><italic><tp:taxon-name><tp:taxon-name-part taxon-name-part-type="genus" reg="Sphaeridia">S.</tp:taxon-name-part><tp:taxon-name-part taxon-name-part-type="species" reg="chisacae">chisacae</tp:taxon-name-part></tp:taxon-name></italic><sup>4</sup> (♂)</td><td rowspan="1" colspan="1">Blue, laterally darker</td><td rowspan="1" colspan="1">?</td><td rowspan="1" colspan="1">?</td><td rowspan="1" colspan="1">Nc</td><td rowspan="1" colspan="1">Sm, Lg</td><td rowspan="1" colspan="1">Nc</td><td rowspan="1" colspan="1">Nc</td><td rowspan="1" colspan="1">?</td><td rowspan="1" colspan="1">?</td><td rowspan="1" colspan="1">+</td><td rowspan="1" colspan="1">15</td><td rowspan="1" colspan="1">1+1 lateral pointed teeth</td><td rowspan="1" colspan="1">2 median, 1+1 middle, 1+1 short blunt lateral processes</td><td rowspan="1" colspan="1">1+1</td></tr><tr><td rowspan="1" colspan="1"><italic><tp:taxon-name><tp:taxon-name-part taxon-name-part-type="genus" reg="Sphaeridia">S.</tp:taxon-name-part><tp:taxon-name-part taxon-name-part-type="species" reg="clara">clara</tp:taxon-name-part></tp:taxon-name></italic><sup>4</sup> (♂)</td><td rowspan="1" colspan="1">Pale</td><td rowspan="1" colspan="1">?</td><td rowspan="1" colspan="1">
                    <abbrev xmlns:xlink="http://www.w3.org/1999/xlink" xlink:title="thoracic segment(s)" id="ABBRID0EHDAG" xlink:type="simple">Th</abbrev>
                  </td><td rowspan="1" colspan="1">?</td><td rowspan="1" colspan="1">Nc</td><td rowspan="1" colspan="1">Tth</td><td rowspan="1" colspan="1">Tth</td><td rowspan="1" colspan="1">?</td><td rowspan="1" colspan="1">?</td><td rowspan="1" colspan="1">+</td><td rowspan="1" colspan="1">16</td><td rowspan="1" colspan="1">-</td><td rowspan="1" colspan="1">1+1 small vesicles</td><td rowspan="1" colspan="1">1+1</td></tr><tr><td rowspan="1" colspan="1"><italic><tp:taxon-name><tp:taxon-name-part taxon-name-part-type="genus" reg="Sphaeridia">S.</tp:taxon-name-part><tp:taxon-name-part taxon-name-part-type="species" reg="coronata">coronata</tp:taxon-name-part></tp:taxon-name></italic><sup>4</sup> (♂)</td><td rowspan="1" colspan="1">Large abdomen with a dark blue horizontal band</td><td rowspan="1" colspan="1">?</td><td rowspan="1" colspan="1">?</td><td rowspan="1" colspan="1">?</td><td rowspan="1" colspan="1">Sm, Lg</td><td rowspan="1" colspan="1">Tth</td><td rowspan="1" colspan="1">Tth</td><td rowspan="1" colspan="1">?</td><td rowspan="1" colspan="1">?</td><td rowspan="1" colspan="1">+</td><td rowspan="1" colspan="1">16</td><td rowspan="1" colspan="1">1+1 small projections</td><td rowspan="1" colspan="1">1+1 small vesicles</td><td rowspan="1" colspan="1">1+1</td></tr><tr><td rowspan="1" colspan="1"><italic><tp:taxon-name><tp:taxon-name-part taxon-name-part-type="genus" reg="Sphaeridia">S.</tp:taxon-name-part><tp:taxon-name-part taxon-name-part-type="species" reg="decemdigitata">decemdigitata</tp:taxon-name-part></tp:taxon-name></italic><sup>8</sup> (♂)</td><td rowspan="1" colspan="1">Blue</td><td rowspan="1" colspan="1">?</td><td rowspan="1" colspan="1">Nc</td><td rowspan="1" colspan="1">Nc</td><td rowspan="1" colspan="1">Nc</td><td rowspan="1" colspan="1">Tth</td><td rowspan="1" colspan="1">Nc</td><td rowspan="1" colspan="1">?</td><td rowspan="1" colspan="1">?</td><td rowspan="1" colspan="1">?</td><td rowspan="1" colspan="1">?</td><td rowspan="1" colspan="1">?</td><td rowspan="1" colspan="1">1 median forked, 5+5 processes (2+2 spines, 1+1 with irregular tips and 2+2 blunt)</td><td rowspan="1" colspan="1">-?</td></tr><tr><td rowspan="1" colspan="1"><italic><tp:taxon-name><tp:taxon-name-part taxon-name-part-type="genus" reg="Sphaeridia">S.</tp:taxon-name-part><tp:taxon-name-part taxon-name-part-type="species" reg="delamarei">delamarei</tp:taxon-name-part></tp:taxon-name></italic><sup>5</sup> (♂)</td><td rowspan="1" colspan="1">?</td><td rowspan="1" colspan="1">?</td><td rowspan="1" colspan="1">
                    <abbrev xmlns:xlink="http://www.w3.org/1999/xlink" xlink:title="thoracic segment(s)" id="ABBRID0EAJAG" xlink:type="simple">Th</abbrev>
                  </td><td rowspan="1" colspan="1">?</td><td rowspan="1" colspan="1">Bb on Pp</td><td rowspan="1" colspan="1">Tth</td><td rowspan="1" colspan="1">Tth</td><td rowspan="1" colspan="1">?</td><td rowspan="1" colspan="1">?</td><td rowspan="1" colspan="1">?</td><td rowspan="1" colspan="1">?</td><td rowspan="1" colspan="1">-</td><td rowspan="1" colspan="1">1+1 small vesicles</td><td rowspan="1" colspan="1">1+1</td></tr><tr><td rowspan="1" colspan="1"><italic><tp:taxon-name><tp:taxon-name-part taxon-name-part-type="genus" reg="Sphaeridia">S.</tp:taxon-name-part><tp:taxon-name-part taxon-name-part-type="species" reg="denisi">denisi</tp:taxon-name-part></tp:taxon-name></italic><sup>1,5</sup> (♂,♀)</td><td rowspan="1" colspan="1">Blue-violet, with a pale-yellow background (♂,♀)</td><td rowspan="1" colspan="1">8+8</td><td rowspan="1" colspan="1">
                    <abbrev xmlns:xlink="http://www.w3.org/1999/xlink" xlink:title="thoracic segment(s)" id="ABBRID0EBLAG" xlink:type="simple">Th</abbrev>
                  </td><td rowspan="1" colspan="1">Nc</td><td rowspan="1" colspan="1">Bb on Pp</td><td rowspan="1" colspan="1">Tth</td><td rowspan="1" colspan="1">Tth</td><td rowspan="1" colspan="1">Tth</td><td rowspan="1" colspan="1">Tth</td><td rowspan="1" colspan="1">+</td><td rowspan="1" colspan="1">17</td><td rowspan="1" colspan="1">-</td><td rowspan="1" colspan="1">1+1 small vesicles</td><td rowspan="1" colspan="1">1+1</td></tr><tr><td rowspan="1" colspan="1"><italic><tp:taxon-name><tp:taxon-name-part taxon-name-part-type="genus" reg="Sphaeridia">S.</tp:taxon-name-part><tp:taxon-name-part taxon-name-part-type="species" reg="duckei">duckei</tp:taxon-name-part></tp:taxon-name></italic><sup>7</sup> (♀)</td><td rowspan="1" colspan="1">White with blue lateral and ventral large abdomen, small abdomen dark blue</td><td rowspan="1" colspan="1">?</td><td rowspan="1" colspan="1">Nc</td><td rowspan="1" colspan="1">?</td><td rowspan="1" colspan="1">?</td><td rowspan="1" colspan="1">?</td><td rowspan="1" colspan="1">?</td><td rowspan="1" colspan="1">?</td><td rowspan="1" colspan="1">?</td><td rowspan="1" colspan="1">?</td><td rowspan="1" colspan="1">13</td><td rowspan="1" colspan="1">?</td><td rowspan="1" colspan="1">?</td><td rowspan="1" colspan="1">?</td></tr><tr><td rowspan="1" colspan="1"><italic><tp:taxon-name><tp:taxon-name-part taxon-name-part-type="genus" reg="Sphaeridia">S.</tp:taxon-name-part><tp:taxon-name-part taxon-name-part-type="species" reg="fibulifera">fibulifera</tp:taxon-name-part></tp:taxon-name></italic><sup>4</sup> (♂)</td><td rowspan="1" colspan="1">Lateral large abdomen dark</td><td rowspan="1" colspan="1">?</td><td rowspan="1" colspan="1">Sm, Lg, <abbrev xmlns:xlink="http://www.w3.org/1999/xlink" xlink:title="thoracic segment(s)" id="ABBRID0E5OAG" xlink:type="simple">Th</abbrev></td><td rowspan="1" colspan="1">Nc</td><td rowspan="1" colspan="1">Sm, Lg</td><td rowspan="1" colspan="1">Tth</td><td rowspan="1" colspan="1">Tth</td><td rowspan="1" colspan="1">?</td><td rowspan="1" colspan="1">?</td><td rowspan="1" colspan="1">+</td><td rowspan="1" colspan="1">16</td><td rowspan="1" colspan="1">1+1 small vesicles; 1+1 thick knobs</td><td rowspan="1" colspan="1">1+1 long waved processes</td><td rowspan="1" colspan="1">1+1</td></tr><tr><td rowspan="1" colspan="1"><italic><tp:taxon-name><tp:taxon-name-part taxon-name-part-type="genus" reg="Sphaeridia">S.</tp:taxon-name-part><tp:taxon-name-part taxon-name-part-type="species" reg="fluminensis">fluminensis</tp:taxon-name-part></tp:taxon-name></italic><sup>2</sup> (♂,♀)</td><td rowspan="1" colspan="1">Diffusely lightly pigmented (♂,♀)</td><td rowspan="1" colspan="1">6+6</td><td rowspan="1" colspan="1">?</td><td rowspan="1" colspan="1">Nc</td><td rowspan="1" colspan="1">Sm, Cv</td><td rowspan="1" colspan="1">Nc</td><td rowspan="1" colspan="1">Nc</td><td rowspan="1" colspan="1">Fk</td><td rowspan="1" colspan="1">Fk</td><td rowspan="1" colspan="1">?</td><td rowspan="1" colspan="1">?</td><td rowspan="1" colspan="1">Asymmetrical bidentate lateral processes</td><td rowspan="1" colspan="1">1+1 ring-shaped posterior processes</td><td rowspan="1" colspan="1">-</td></tr><tr><td rowspan="1" colspan="1"><italic><tp:taxon-name><tp:taxon-name-part taxon-name-part-type="genus" reg="Sphaeridia">S.</tp:taxon-name-part><tp:taxon-name-part taxon-name-part-type="species" reg="franklinae">franklinae</tp:taxon-name-part></tp:taxon-name></italic><sup>4</sup> (♂)</td><td rowspan="1" colspan="1">Pale blue or brown</td><td rowspan="1" colspan="1">?</td><td rowspan="1" colspan="1">?</td><td rowspan="1" colspan="1">Nc</td><td rowspan="1" colspan="1">Sm, Lg</td><td rowspan="1" colspan="1">Tth</td><td rowspan="1" colspan="1">Tth</td><td rowspan="1" colspan="1">?</td><td rowspan="1" colspan="1">?</td><td rowspan="1" colspan="1">+</td><td rowspan="1" colspan="1">16</td><td rowspan="1" colspan="1">1+1 lateral small teeth</td><td rowspan="1" colspan="1">1 thick medial process with a broad tip, 1+1 lateral curved processes</td><td rowspan="1" colspan="1">1+1</td></tr><tr><td rowspan="1" colspan="1"><italic><tp:taxon-name><tp:taxon-name-part taxon-name-part-type="genus" reg="Sphaeridia">S.</tp:taxon-name-part><tp:taxon-name-part taxon-name-part-type="species" reg="gladiolifer">gladiolifer</tp:taxon-name-part></tp:taxon-name></italic><sup>12</sup> (♀)</td><td rowspan="1" colspan="1">Slightly pigmented dorsally</td><td rowspan="1" colspan="1">8+8</td><td rowspan="1" colspan="1">Sp</td><td rowspan="1" colspan="1">?</td><td rowspan="1" colspan="1">?</td><td rowspan="1" colspan="1">?</td><td rowspan="1" colspan="1">?</td><td rowspan="1" colspan="1">Tth</td><td rowspan="1" colspan="1">Tth</td><td rowspan="1" colspan="1">+</td><td rowspan="1" colspan="1">16</td><td rowspan="1" colspan="1">?</td><td rowspan="1" colspan="1">?</td><td rowspan="1" colspan="1">?</td></tr><tr><td rowspan="1" colspan="1"><italic><tp:taxon-name><tp:taxon-name-part taxon-name-part-type="genus" reg="Sphaeridia">S.</tp:taxon-name-part><tp:taxon-name-part taxon-name-part-type="species" reg="heloisae">heloisae</tp:taxon-name-part></tp:taxon-name></italic><sup>2</sup> (♂,♀)</td><td rowspan="1" colspan="1">Dark purple head and body, frontal head Paler (♂); pale with antennal segments purple (♀)</td><td rowspan="1" colspan="1">6+6</td><td rowspan="1" colspan="1">?</td><td rowspan="1" colspan="1">Nc</td><td rowspan="1" colspan="1">Ls on Pp</td><td rowspan="1" colspan="1">Nc</td><td rowspan="1" colspan="1">Tth</td><td rowspan="1" colspan="1">Tth</td><td rowspan="1" colspan="1">Tth</td><td rowspan="1" colspan="1">-?</td><td rowspan="1" colspan="1">14–16</td><td rowspan="1" colspan="1">1+1 lateral acuminate processes</td><td rowspan="1" colspan="1">1 medial, 1+1 hook-like, 1+1acumiante, 1+1 blunt processes</td><td rowspan="1" colspan="1">-</td></tr><tr><td rowspan="1" colspan="1"><italic><tp:taxon-name><tp:taxon-name-part taxon-name-part-type="genus" reg="Sphaeridia">S.</tp:taxon-name-part><tp:taxon-name-part taxon-name-part-type="species" reg="irmleri">irmleri</tp:taxon-name-part></tp:taxon-name></italic><sup>4</sup> (♂)</td><td rowspan="1" colspan="1">Deep black</td><td rowspan="1" colspan="1">?</td><td rowspan="1" colspan="1">?</td><td rowspan="1" colspan="1">Nc</td><td rowspan="1" colspan="1">Sm, Lg</td><td rowspan="1" colspan="1">Tth</td><td rowspan="1" colspan="1">Nc</td><td rowspan="1" colspan="1">?</td><td rowspan="1" colspan="1">?</td><td rowspan="1" colspan="1">-</td><td rowspan="1" colspan="1">?</td><td rowspan="1" colspan="1">1+1 strong borders with 1+1 large doubled teeth</td><td rowspan="1" colspan="1">1+1 blades with 3 lobes each, 1+1 lateral processes</td><td rowspan="1" colspan="1">-</td></tr><tr><td rowspan="1" colspan="1"><italic><tp:taxon-name><tp:taxon-name-part taxon-name-part-type="genus" reg="Sphaeridia">S.</tp:taxon-name-part><tp:taxon-name-part taxon-name-part-type="species" reg="lobata">lobata</tp:taxon-name-part></tp:taxon-name></italic><sup>4</sup> (♂)</td><td rowspan="1" colspan="1">Dark blue</td><td rowspan="1" colspan="1">?</td><td rowspan="1" colspan="1">?</td><td rowspan="1" colspan="1">Nc</td><td rowspan="1" colspan="1">Sm, Lg</td><td rowspan="1" colspan="1">Sm, Sh, <abbrev xmlns:xlink="http://www.w3.org/1999/xlink" xlink:title="thoracic segment(s)" id="ABBRID0ET1AG" xlink:type="simple">Th</abbrev></td><td rowspan="1" colspan="1">Sm, Sh, <abbrev xmlns:xlink="http://www.w3.org/1999/xlink" xlink:title="thoracic segment(s)" id="ABBRID0E11AG" xlink:type="simple">Th</abbrev></td><td rowspan="1" colspan="1">?</td><td rowspan="1" colspan="1">?</td><td rowspan="1" colspan="1">+</td><td rowspan="1" colspan="1">16</td><td rowspan="1" colspan="1">-</td><td rowspan="1" colspan="1">1 median process, 2+2 large lobes</td><td rowspan="1" colspan="1">1+1</td></tr><tr><td rowspan="1" colspan="1"><italic><tp:taxon-name><tp:taxon-name-part taxon-name-part-type="genus" reg="Sphaeridia">S.</tp:taxon-name-part><tp:taxon-name-part taxon-name-part-type="species" reg="mandibulata">mandibulata</tp:taxon-name-part></tp:taxon-name></italic><sup>4</sup> (♂)</td><td rowspan="1" colspan="1">With violet median and horizontal bands, antennae, and legs blue, furca pale</td><td rowspan="1" colspan="1">?</td><td rowspan="1" colspan="1">
                    <abbrev xmlns:xlink="http://www.w3.org/1999/xlink" xlink:title="thoracic segment(s)" id="ABBRID0EO3AG" xlink:type="simple">Th</abbrev>
                  </td><td rowspan="1" colspan="1">Nc</td><td rowspan="1" colspan="1">Sm, Lg</td><td rowspan="1" colspan="1">Tth</td><td rowspan="1" colspan="1">Tth</td><td rowspan="1" colspan="1">?</td><td rowspan="1" colspan="1">?</td><td rowspan="1" colspan="1">+</td><td rowspan="1" colspan="1">16</td><td rowspan="1" colspan="1">With several symmetrical lobes</td><td rowspan="1" colspan="1">1 short median, 1+1 slender lateral, 1+1 blunt tridentate lateral, with a thin protruding membrane hand-glass shaped</td><td rowspan="1" colspan="1">1+1</td></tr><tr><td rowspan="1" colspan="1"><italic><tp:taxon-name><tp:taxon-name-part taxon-name-part-type="genus" reg="Sphaeridia">S.</tp:taxon-name-part><tp:taxon-name-part taxon-name-part-type="species" reg="martii">martii</tp:taxon-name-part></tp:taxon-name></italic><sup>4</sup> (♂)</td><td rowspan="1" colspan="1">Pale grey</td><td rowspan="1" colspan="1">?</td><td rowspan="1" colspan="1">Lg</td><td rowspan="1" colspan="1">?</td><td rowspan="1" colspan="1">Nc</td><td rowspan="1" colspan="1">Tth</td><td rowspan="1" colspan="1">Tth</td><td rowspan="1" colspan="1">?</td><td rowspan="1" colspan="1">?</td><td rowspan="1" colspan="1">-</td><td rowspan="1" colspan="1">21</td><td rowspan="1" colspan="1">-</td><td rowspan="1" colspan="1">1+1 small vesicles</td><td rowspan="1" colspan="1">1+1</td></tr><tr><td rowspan="1" colspan="1"><italic><tp:taxon-name><tp:taxon-name-part taxon-name-part-type="genus" reg="Sphaeridia">S.</tp:taxon-name-part><tp:taxon-name-part taxon-name-part-type="species" reg="multispina">multispina</tp:taxon-name-part></tp:taxon-name></italic><sup>8</sup> (♂)</td><td rowspan="1" colspan="1">Pale blue</td><td rowspan="1" colspan="1">?</td><td rowspan="1" colspan="1">Nc</td><td rowspan="1" colspan="1">Nc</td><td rowspan="1" colspan="1">Nc</td><td rowspan="1" colspan="1">Tth</td><td rowspan="1" colspan="1">Tth</td><td rowspan="1" colspan="1">?</td><td rowspan="1" colspan="1">?</td><td rowspan="1" colspan="1">?</td><td rowspan="1" colspan="1">?</td><td rowspan="1" colspan="1">-</td><td rowspan="1" colspan="1">-</td><td rowspan="1" colspan="1">1+1</td></tr><tr><td rowspan="1" colspan="1"><italic><tp:taxon-name><tp:taxon-name-part taxon-name-part-type="genus" reg="Sphaeridia">S.</tp:taxon-name-part><tp:taxon-name-part taxon-name-part-type="species" reg="neopumilis">neopumilis</tp:taxon-name-part></tp:taxon-name></italic><sup>4</sup> (♂)</td><td rowspan="1" colspan="1">Dark blue, paler between eyes and on dorsal and ventral large abdomen</td><td rowspan="1" colspan="1">?</td><td rowspan="1" colspan="1">Tn</td><td rowspan="1" colspan="1">?</td><td rowspan="1" colspan="1">Lg, Tn</td><td rowspan="1" colspan="1">Sm, <abbrev xmlns:xlink="http://www.w3.org/1999/xlink" xlink:title="thoracic segment(s)" id="ABBRID0EQCBG" xlink:type="simple">Th</abbrev></td><td rowspan="1" colspan="1">Sm, <abbrev xmlns:xlink="http://www.w3.org/1999/xlink" xlink:title="thoracic segment(s)" id="ABBRID0EXCBG" xlink:type="simple">Th</abbrev></td><td rowspan="1" colspan="1">?</td><td rowspan="1" colspan="1">?</td><td rowspan="1" colspan="1">+</td><td rowspan="1" colspan="1">16</td><td rowspan="1" colspan="1">-</td><td rowspan="1" colspan="1">1+1 small vesicles</td><td rowspan="1" colspan="1">1+1?</td></tr><tr><td rowspan="1" colspan="1"><italic><tp:taxon-name><tp:taxon-name-part taxon-name-part-type="genus" reg="Sphaeridia">S.</tp:taxon-name-part><tp:taxon-name-part taxon-name-part-type="species" reg="panguanae">panguanae</tp:taxon-name-part></tp:taxon-name></italic><sup>8</sup> (♂)</td><td rowspan="1" colspan="1">Blue pigment on head and <abbrev xmlns:xlink="http://www.w3.org/1999/xlink" xlink:title="antennal segment(s)" id="ABBRID0EFEBG" xlink:type="simple">Ant</abbrev> IV</td><td rowspan="1" colspan="1">?</td><td rowspan="1" colspan="1">Nc</td><td rowspan="1" colspan="1">Nc</td><td rowspan="1" colspan="1">Sm, <abbrev xmlns:xlink="http://www.w3.org/1999/xlink" xlink:title="thoracic segment(s)" id="ABBRID0EWEBG" xlink:type="simple">Th</abbrev></td><td rowspan="1" colspan="1">Tth</td><td rowspan="1" colspan="1">Sm, <abbrev xmlns:xlink="http://www.w3.org/1999/xlink" xlink:title="thoracic segment(s)" id="ABBRID0EAFBG" xlink:type="simple">Th</abbrev></td><td rowspan="1" colspan="1">?</td><td rowspan="1" colspan="1">?</td><td rowspan="1" colspan="1">?</td><td rowspan="1" colspan="1">?</td><td rowspan="1" colspan="1">?</td><td rowspan="1" colspan="1">1 thick medial, 2+2 acuminate processes</td><td rowspan="1" colspan="1">-</td></tr><tr><td rowspan="1" colspan="1"><italic><tp:taxon-name><tp:taxon-name-part taxon-name-part-type="genus" reg="Sphaeridia">S.</tp:taxon-name-part><tp:taxon-name-part taxon-name-part-type="species" reg="paroara">paroara</tp:taxon-name-part></tp:taxon-name></italic><sup>2</sup> (♂,♀)</td><td rowspan="1" colspan="1">Pale (♂,♀)</td><td rowspan="1" colspan="1">5+5–6+6</td><td rowspan="1" colspan="1">?</td><td rowspan="1" colspan="1">Nc</td><td rowspan="1" colspan="1">Sp on Pp</td><td rowspan="1" colspan="1">Tth</td><td rowspan="1" colspan="1">Tth</td><td rowspan="1" colspan="1">Tth</td><td rowspan="1" colspan="1">Tth</td><td rowspan="1" colspan="1">?</td><td rowspan="1" colspan="1">?</td><td rowspan="1" colspan="1">1+1 rounded processes</td><td rowspan="1" colspan="1">1 median finger-shaped, 1+1 roundish process</td><td rowspan="1" colspan="1">1+1</td></tr><tr><td rowspan="1" colspan="1"><italic><tp:taxon-name><tp:taxon-name-part taxon-name-part-type="genus" reg="Sphaeridia">S.</tp:taxon-name-part><tp:taxon-name-part taxon-name-part-type="species" reg="peruensis">peruensis</tp:taxon-name-part></tp:taxon-name></italic><sup>8</sup> (♂)</td><td rowspan="1" colspan="1">Head, body, furca and <abbrev xmlns:xlink="http://www.w3.org/1999/xlink" xlink:title="antennal segment(s)" id="ABBRID0EKIBG" xlink:type="simple">Ant</abbrev> IV dark blue</td><td rowspan="1" colspan="1">?</td><td rowspan="1" colspan="1">Nc</td><td rowspan="1" colspan="1">Sm, <abbrev xmlns:xlink="http://www.w3.org/1999/xlink" xlink:title="thoracic segment(s)" id="ABBRID0EYIBG" xlink:type="simple">Th</abbrev></td><td rowspan="1" colspan="1">Ls</td><td rowspan="1" colspan="1">Fk</td><td rowspan="1" colspan="1">Nc</td><td rowspan="1" colspan="1">?</td><td rowspan="1" colspan="1">?</td><td rowspan="1" colspan="1">-</td><td rowspan="1" colspan="1">?*</td><td rowspan="1" colspan="1">?</td><td rowspan="1" colspan="1">1+1 irregular, 1+1 long blunt and several roundish lateral processes</td><td rowspan="1" colspan="1">-</td></tr><tr><td rowspan="1" colspan="1"><italic><tp:taxon-name><tp:taxon-name-part taxon-name-part-type="genus" reg="Sphaeridia">S.</tp:taxon-name-part><tp:taxon-name-part taxon-name-part-type="species" reg="pilleata">pilleata</tp:taxon-name-part></tp:taxon-name></italic><sup>4</sup> (♂)</td><td rowspan="1" colspan="1">Large abdomen dorsally blue or with a lateral blue band or entirely blue/brownish/grey or white</td><td rowspan="1" colspan="1">?</td><td rowspan="1" colspan="1">Lg</td><td rowspan="1" colspan="1">?</td><td rowspan="1" colspan="1">Nc</td><td rowspan="1" colspan="1">Tth</td><td rowspan="1" colspan="1">Tth</td><td rowspan="1" colspan="1">?</td><td rowspan="1" colspan="1">?</td><td rowspan="1" colspan="1">+</td><td rowspan="1" colspan="1">16</td><td rowspan="1" colspan="1">-</td><td rowspan="1" colspan="1">1+1 small vesicles</td><td rowspan="1" colspan="1">1+1</td></tr><tr><td rowspan="1" colspan="1"><italic><tp:taxon-name><tp:taxon-name-part taxon-name-part-type="genus" reg="Sphaeridia">S.</tp:taxon-name-part><tp:taxon-name-part taxon-name-part-type="species" reg="pippetti">pippetti</tp:taxon-name-part></tp:taxon-name></italic><sup>5,13</sup> (♂,♀)</td><td rowspan="1" colspan="1">Uniform pale, diffused blue</td><td rowspan="1" colspan="1">6+6?</td><td rowspan="1" colspan="1">
                    <abbrev xmlns:xlink="http://www.w3.org/1999/xlink" xlink:title="thoracic segment(s)" id="ABBRID0ERMBG" xlink:type="simple">Th</abbrev>
                  </td><td rowspan="1" colspan="1">Nc</td><td rowspan="1" colspan="1">Nc</td><td rowspan="1" colspan="1">Tth</td><td rowspan="1" colspan="1">Tth</td><td rowspan="1" colspan="1">Tth</td><td rowspan="1" colspan="1">Tth</td><td rowspan="1" colspan="1">+</td><td rowspan="1" colspan="1">16</td><td rowspan="1" colspan="1">-</td><td rowspan="1" colspan="1">1 median process with acutely truncate blunt apex, 1+1 lateral acuminated process</td><td rowspan="1" colspan="1">1+1</td></tr><tr><td rowspan="1" colspan="1"><italic><tp:taxon-name><tp:taxon-name-part taxon-name-part-type="genus" reg="Sphaeridia">S.</tp:taxon-name-part><tp:taxon-name-part taxon-name-part-type="species" reg="pumilis">pumilis</tp:taxon-name-part></tp:taxon-name></italic><sup>1,4,12,14,16</sup> (♂,♀)</td><td rowspan="1" colspan="1">Body with or without pale violetish blue mottling (♂,♀)</td><td rowspan="1" colspan="1">8+8</td><td rowspan="1" colspan="1">Sp(+/-)</td><td rowspan="1" colspan="1">Nc</td><td rowspan="1" colspan="1">Sm, <abbrev xmlns:xlink="http://www.w3.org/1999/xlink" xlink:title="thoracic segment(s)" id="ABBRID0EYOBG" xlink:type="simple">Th</abbrev>, Lg</td><td rowspan="1" colspan="1">Nc</td><td rowspan="1" colspan="1">Nc</td><td rowspan="1" colspan="1">Tth</td><td rowspan="1" colspan="1">Tth</td><td rowspan="1" colspan="1">+</td><td rowspan="1" colspan="1">16</td><td rowspan="1" colspan="1">-</td><td rowspan="1" colspan="1">1+1 small vesicles</td><td rowspan="1" colspan="1">1+1</td></tr><tr><td rowspan="1" colspan="1"><italic><tp:taxon-name><tp:taxon-name-part taxon-name-part-type="genus" reg="Sphaeridia">S.</tp:taxon-name-part><tp:taxon-name-part taxon-name-part-type="species" reg="robusta">robusta</tp:taxon-name-part></tp:taxon-name></italic><sup>4</sup> (♂)</td><td rowspan="1" colspan="1">Dark blue</td><td rowspan="1" colspan="1">?</td><td rowspan="1" colspan="1"><abbrev xmlns:xlink="http://www.w3.org/1999/xlink" xlink:title="thoracic segment(s)" id="ABBRID0ETQBG" xlink:type="simple">Th</abbrev>, Lg</td><td rowspan="1" colspan="1">?</td><td rowspan="1" colspan="1">Sm, <abbrev xmlns:xlink="http://www.w3.org/1999/xlink" xlink:title="thoracic segment(s)" id="ABBRID0E5QBG" xlink:type="simple">Th</abbrev> on Pp</td><td rowspan="1" colspan="1">Tth</td><td rowspan="1" colspan="1">Tth</td><td rowspan="1" colspan="1">?</td><td rowspan="1" colspan="1">?</td><td rowspan="1" colspan="1">+</td><td rowspan="1" colspan="1">16</td><td rowspan="1" colspan="1">-</td><td rowspan="1" colspan="1">1+1 small vesicles</td><td rowspan="1" colspan="1">1+1</td></tr><tr><td rowspan="1" colspan="1"><italic><tp:taxon-name><tp:taxon-name-part taxon-name-part-type="genus" reg="Sphaeridia">S.</tp:taxon-name-part><tp:taxon-name-part taxon-name-part-type="species" reg="schalleri">schalleri</tp:taxon-name-part></tp:taxon-name></italic><sup>1,5</sup> (♂,♀)</td><td rowspan="1" colspan="1">Pale violet (♂); violet (♀)</td><td rowspan="1" colspan="1">8+8</td><td rowspan="1" colspan="1">Sh, <abbrev xmlns:xlink="http://www.w3.org/1999/xlink" xlink:title="thoracic segment(s)" id="ABBRID0EZSBG" xlink:type="simple">Th</abbrev></td><td rowspan="1" colspan="1">Sm, <abbrev xmlns:xlink="http://www.w3.org/1999/xlink" xlink:title="thoracic segment(s)" id="ABBRID0EATBG" xlink:type="simple">Th</abbrev>, Lg</td><td rowspan="1" colspan="1">Sm, <abbrev xmlns:xlink="http://www.w3.org/1999/xlink" xlink:title="thoracic segment(s)" id="ABBRID0EITBG" xlink:type="simple">Th</abbrev>, Lg</td><td rowspan="1" colspan="1">Sm, <abbrev xmlns:xlink="http://www.w3.org/1999/xlink" xlink:title="thoracic segment(s)" id="ABBRID0EQTBG" xlink:type="simple">Th</abbrev></td><td rowspan="1" colspan="1">Sm, <abbrev xmlns:xlink="http://www.w3.org/1999/xlink" xlink:title="thoracic segment(s)" id="ABBRID0EXTBG" xlink:type="simple">Th</abbrev></td><td rowspan="1" colspan="1">Tth</td><td rowspan="1" colspan="1">Tth</td><td rowspan="1" colspan="1">+</td><td rowspan="1" colspan="1">17</td><td rowspan="1" colspan="1">?</td><td rowspan="1" colspan="1">2 median posterior processes, the anterior with 2 teeth, 1+1 lateral processes</td><td rowspan="1" colspan="1">1+1</td></tr><tr><td rowspan="1" colspan="1"><italic><tp:taxon-name><tp:taxon-name-part taxon-name-part-type="genus" reg="Sphaeridia">S.</tp:taxon-name-part><tp:taxon-name-part taxon-name-part-type="species" reg="serrata">serrata</tp:taxon-name-part></tp:taxon-name></italic><sup>9,11,15</sup> (♀)</td><td rowspan="1" colspan="1">Brown or reddish-brown</td><td rowspan="1" colspan="1">8+8?</td><td rowspan="1" colspan="1">?</td><td rowspan="1" colspan="1">Nc?</td><td rowspan="1" colspan="1">Nc?</td><td rowspan="1" colspan="1">Nc?</td><td rowspan="1" colspan="1">Nc?</td><td rowspan="1" colspan="1">Tth</td><td rowspan="1" colspan="1">Tth</td><td rowspan="1" colspan="1">?</td><td rowspan="1" colspan="1">10?</td><td rowspan="1" colspan="1">?</td><td rowspan="1" colspan="1">5 distal processes?</td><td rowspan="1" colspan="1">?</td></tr><tr><td rowspan="1" colspan="1"><italic><tp:taxon-name><tp:taxon-name-part taxon-name-part-type="genus" reg="Sphaeridia">S.</tp:taxon-name-part><tp:taxon-name-part taxon-name-part-type="species" reg="squamifera">squamifera</tp:taxon-name-part></tp:taxon-name></italic><sup>4</sup> (♂)</td><td rowspan="1" colspan="1">Grey-blue</td><td rowspan="1" colspan="1">?</td><td rowspan="1" colspan="1">?</td><td rowspan="1" colspan="1">?</td><td rowspan="1" colspan="1"><abbrev xmlns:xlink="http://www.w3.org/1999/xlink" xlink:title="thoracic segment(s)" id="ABBRID0ENXBG" xlink:type="simple">Th</abbrev>, Bb on Pp</td><td rowspan="1" colspan="1">Tth</td><td rowspan="1" colspan="1">Tth</td><td rowspan="1" colspan="1">?</td><td rowspan="1" colspan="1">?</td><td rowspan="1" colspan="1">+/-</td><td rowspan="1" colspan="1">16</td><td rowspan="1" colspan="1">1+1 small processes</td><td rowspan="1" colspan="1">1+1 small vesicles</td><td rowspan="1" colspan="1">1+1</td></tr><tr><td rowspan="1" colspan="1"><italic><tp:taxon-name><tp:taxon-name-part taxon-name-part-type="genus" reg="Sphaeridia">S.</tp:taxon-name-part><tp:taxon-name-part taxon-name-part-type="species" reg="spira">spira</tp:taxon-name-part></tp:taxon-name></italic><sup>4</sup> (♂)</td><td rowspan="1" colspan="1">Pale with a lateral violet band or spots</td><td rowspan="1" colspan="1">?</td><td rowspan="1" colspan="1">
                    <abbrev xmlns:xlink="http://www.w3.org/1999/xlink" xlink:title="thoracic segment(s)" id="ABBRID0EIZBG" xlink:type="simple">Th</abbrev>
                  </td><td rowspan="1" colspan="1">Lg, Da</td><td rowspan="1" colspan="1">Lg, Da</td><td rowspan="1" colspan="1">Lg, Tth</td><td rowspan="1" colspan="1"><abbrev xmlns:xlink="http://www.w3.org/1999/xlink" xlink:title="thoracic segment(s)" id="ABBRID0EZZBG" xlink:type="simple">Th</abbrev>, Sm</td><td rowspan="1" colspan="1">?</td><td rowspan="1" colspan="1">?</td><td rowspan="1" colspan="1">-</td><td rowspan="1" colspan="1">16</td><td rowspan="1" colspan="1">Asymmetrical bent lobe bent from the right to the left</td><td rowspan="1" colspan="1">1 small median process, asymmetrical membrane, twisted lobe and a basal spine</td><td rowspan="1" colspan="1">-</td></tr><tr><td rowspan="1" colspan="1"><italic><tp:taxon-name><tp:taxon-name-part taxon-name-part-type="genus" reg="Sphaeridia">S.</tp:taxon-name-part><tp:taxon-name-part taxon-name-part-type="species" reg="sturmi">sturmi</tp:taxon-name-part></tp:taxon-name></italic><sup>4</sup> (♂)</td><td rowspan="1" colspan="1">With a horizontal band and ventral side blue</td><td rowspan="1" colspan="1">?</td><td rowspan="1" colspan="1">?</td><td rowspan="1" colspan="1">Lg, Da</td><td rowspan="1" colspan="1">Lg, Da</td><td rowspan="1" colspan="1"><abbrev xmlns:xlink="http://www.w3.org/1999/xlink" xlink:title="thoracic segment(s)" id="ABBRID0EX2BG" xlink:type="simple">Th</abbrev>, Tth</td><td rowspan="1" colspan="1"><abbrev xmlns:xlink="http://www.w3.org/1999/xlink" xlink:title="thoracic segment(s)" id="ABBRID0E62BG" xlink:type="simple">Th</abbrev>, Sm</td><td rowspan="1" colspan="1">?</td><td rowspan="1" colspan="1">?</td><td rowspan="1" colspan="1">-</td><td rowspan="1" colspan="1">16</td><td rowspan="1" colspan="1">?</td><td rowspan="1" colspan="1">3–5 finger-like medial, 1+1 medial asymmetrical, 1+1 lateral thin processes</td><td rowspan="1" colspan="1">1+1</td></tr><tr><td rowspan="1" colspan="1"><italic><tp:taxon-name><tp:taxon-name-part taxon-name-part-type="genus" reg="Sphaeridia">S.</tp:taxon-name-part><tp:taxon-name-part taxon-name-part-type="species" reg="torifera">torifera</tp:taxon-name-part></tp:taxon-name></italic><sup>8</sup> (♂)</td><td rowspan="1" colspan="1">Head and body with small blue spots</td><td rowspan="1" colspan="1">?</td><td rowspan="1" colspan="1">Nc</td><td rowspan="1" colspan="1">Sm, <abbrev xmlns:xlink="http://www.w3.org/1999/xlink" xlink:title="thoracic segment(s)" id="ABBRID0EX4BG" xlink:type="simple">Th</abbrev></td><td rowspan="1" colspan="1">Ls or vesicle</td><td rowspan="1" colspan="1">Tth</td><td rowspan="1" colspan="1">Tth</td><td rowspan="1" colspan="1">?</td><td rowspan="1" colspan="1">?</td><td rowspan="1" colspan="1">?</td><td rowspan="1" colspan="1">?</td><td rowspan="1" colspan="1">?</td><td rowspan="1" colspan="1">1 blunt median, 1+1 irregular distal processes</td><td rowspan="1" colspan="1">1+1</td></tr><tr><td rowspan="1" colspan="1"><italic><tp:taxon-name><tp:taxon-name-part taxon-name-part-type="genus" reg="Sphaeridia">S.</tp:taxon-name-part><tp:taxon-name-part taxon-name-part-type="species" reg="tropica">tropica</tp:taxon-name-part></tp:taxon-name></italic><sup>8</sup> (♂)</td><td rowspan="1" colspan="1">Head pale blue, body blue, <abbrev xmlns:xlink="http://www.w3.org/1999/xlink" xlink:title="antennal segment(s)" id="ABBRID0EO6BG" xlink:type="simple">Ant</abbrev> IV dark blue</td><td rowspan="1" colspan="1">?</td><td rowspan="1" colspan="1">Nc</td><td rowspan="1" colspan="1">Nc on Pp</td><td rowspan="1" colspan="1">Sm, Cv on Pp</td><td rowspan="1" colspan="1">Sm, <abbrev xmlns:xlink="http://www.w3.org/1999/xlink" xlink:title="thoracic segment(s)" id="ABBRID0EDAAI" xlink:type="simple">Th</abbrev></td><td rowspan="1" colspan="1">Tth</td><td rowspan="1" colspan="1">?</td><td rowspan="1" colspan="1">?</td><td rowspan="1" colspan="1">?</td><td rowspan="1" colspan="1">?</td><td rowspan="1" colspan="1">?</td><td rowspan="1" colspan="1">1 median bladder-like, 1+1 finger-like spines processes, 1+1 irregular lobes</td><td rowspan="1" colspan="1">1+1</td></tr><tr><td rowspan="1" colspan="1"><italic><tp:taxon-name><tp:taxon-name-part taxon-name-part-type="genus" reg="Sphaeridia">S.</tp:taxon-name-part><tp:taxon-name-part taxon-name-part-type="species" reg="tschirnhausi">tschirnhausi</tp:taxon-name-part></tp:taxon-name></italic><sup>8</sup> (♂)</td><td rowspan="1" colspan="1">Body and extremities dark violet-brown</td><td rowspan="1" colspan="1">?</td><td rowspan="1" colspan="1">Nc</td><td rowspan="1" colspan="1">Sm on Pp</td><td rowspan="1" colspan="1">Bb</td><td rowspan="1" colspan="1">Tth</td><td rowspan="1" colspan="1">Tth</td><td rowspan="1" colspan="1">?</td><td rowspan="1" colspan="1">?</td><td rowspan="1" colspan="1">?</td><td rowspan="1" colspan="1">?</td><td rowspan="1" colspan="1">1+1 roundish notched lobes</td><td rowspan="1" colspan="1">-</td><td rowspan="1" colspan="1">1+1</td></tr><tr><td rowspan="1" colspan="1"><italic><tp:taxon-name><tp:taxon-name-part taxon-name-part-type="genus" reg="Sphaeridia">S.</tp:taxon-name-part><tp:taxon-name-part taxon-name-part-type="species" reg="vampyra">vampyra</tp:taxon-name-part></tp:taxon-name></italic><sup>8</sup> (♂)</td><td rowspan="1" colspan="1">Entirely blue or with pale dorsal sides</td><td rowspan="1" colspan="1">?</td><td rowspan="1" colspan="1">Nc</td><td rowspan="1" colspan="1">Nc</td><td rowspan="1" colspan="1">Sm, Tn, Lg</td><td rowspan="1" colspan="1">Nc</td><td rowspan="1" colspan="1">Nc</td><td rowspan="1" colspan="1">?</td><td rowspan="1" colspan="1">?</td><td rowspan="1" colspan="1">?</td><td rowspan="1" colspan="1">?</td><td rowspan="1" colspan="1">?</td><td rowspan="1" colspan="1">1 thick and blunt medial, 2+2 pointed processes</td><td rowspan="1" colspan="1">-</td></tr><tr><td rowspan="1" colspan="1"><italic><tp:taxon-name><tp:taxon-name-part taxon-name-part-type="genus" reg="Sphaeridia">S.</tp:taxon-name-part><tp:taxon-name-part taxon-name-part-type="species" reg="winteri">winteri</tp:taxon-name-part></tp:taxon-name></italic><sup>1,5</sup> (♂,♀)</td><td rowspan="1" colspan="1">Blue-violet, with a pale-yellow background (♂,♀)</td><td rowspan="1" colspan="1">8+8</td><td rowspan="1" colspan="1">Sh, <abbrev xmlns:xlink="http://www.w3.org/1999/xlink" xlink:title="thoracic segment(s)" id="ABBRID0ESFAI" xlink:type="simple">Th</abbrev></td><td rowspan="1" colspan="1">Nc</td><td rowspan="1" colspan="1">Sm, Lg, Tn on Pp</td><td rowspan="1" colspan="1">Sm, <abbrev xmlns:xlink="http://www.w3.org/1999/xlink" xlink:title="thoracic segment(s)" id="ABBRID0E6FAI" xlink:type="simple">Th</abbrev>, Lg, Bt</td><td rowspan="1" colspan="1">Sm, Sh, <abbrev xmlns:xlink="http://www.w3.org/1999/xlink" xlink:title="thoracic segment(s)" id="ABBRID0EHGAI" xlink:type="simple">Th</abbrev></td><td rowspan="1" colspan="1">Tth</td><td rowspan="1" colspan="1">Tth</td><td rowspan="1" colspan="1">+</td><td rowspan="1" colspan="1">17</td><td rowspan="1" colspan="1">1+1 large lateral teethed, 1+1 small processes</td><td rowspan="1" colspan="1">2 median processes, the anterior with a posterior tooth, 1+1 small lateral processes</td><td rowspan="1" colspan="1">1+1</td></tr><tr><td rowspan="1" colspan="1"><italic><tp:taxon-name><tp:taxon-name-part taxon-name-part-type="genus" reg="Sphaeridia">S.</tp:taxon-name-part><tp:taxon-name-part taxon-name-part-type="species" reg="piauiensis">piauiensis</tp:taxon-name-part></tp:taxon-name></italic><bold>sp. nov.</bold> (♂,♀)</td><td rowspan="1" colspan="1">Pale purple body, dark purple antennae (♂)</td><td rowspan="1" colspan="1">8+8</td><td rowspan="1" colspan="1">Nc</td><td rowspan="1" colspan="1">Nc</td><td rowspan="1" colspan="1">Ls on Pp</td><td rowspan="1" colspan="1">Nc</td><td rowspan="1" colspan="1">Nc</td><td rowspan="1" colspan="1">Tth</td><td rowspan="1" colspan="1">Tth</td><td rowspan="1" colspan="1">+</td><td rowspan="1" colspan="1">15</td><td rowspan="1" colspan="1">At least 3+3 anterior projections</td><td rowspan="1" colspan="1">At least 8+8 posterior projections, two of them striated</td><td rowspan="1" colspan="1">1+1</td></tr></tbody></table><table-wrap-foot><fn><p>Data based in: main bibliography: <sup>1</sup><xref ref-type="bibr" rid="B40">Massoud and Delamare-Deboutteville (1964)</xref>; <sup>2</sup><xref ref-type="bibr" rid="B1">Arlé (1984)</xref>; <sup>3</sup><xref ref-type="bibr" rid="B35">Mari Mutt (1987)</xref>; <sup>4</sup><xref ref-type="bibr" rid="B21">Bretfeld and Gauer (1994)</xref>; <sup>5</sup><xref ref-type="bibr" rid="B16">Bretfeld (1997)</xref>; <sup>6</sup><xref ref-type="bibr" rid="B23">Bretfeld and Trinklein (2000)</xref>; <sup>7</sup><xref ref-type="bibr" rid="B19">Bretfeld (2002)</xref>; <sup>8</sup><xref ref-type="bibr" rid="B22">Bretfeld and Schulz (2012)</xref>; supplementary bibliography: <sup>9</sup><xref ref-type="bibr" rid="B31">Folsom and Mills (1938)</xref>; <sup>10</sup><xref ref-type="bibr" rid="B51">Salmon (1951)</xref>; <sup>11</sup><xref ref-type="bibr" rid="B55">Stach (1956)</xref>; <sup>12</sup><xref ref-type="bibr" rid="B26">Delamare-Deboutteville and Massoud (1964)</xref>; <sup>13</sup><xref ref-type="bibr" rid="B43">Murphy (1966)</xref>; <sup>14</sup><xref ref-type="bibr" rid="B15">Bretfeld (1995)</xref>; <sup>15</sup><xref ref-type="bibr" rid="B24">Christiansen and Bellinger (1998)</xref>; <sup>16</sup><xref ref-type="bibr" rid="B17">Bretfeld (1999)</xref>. Legends: + = present; - = absent; ? = unclear/unknown; Ac = acuminated; Bb = bipartite blade; Bl = blunt chaeta/lobes; Cv = curved; Da = Dagger-like; Fk = forked; Ht = Hooked tip; Lg = Long; Ls = Leaf-shaped; Nc = normal chaeta; Pp = papilla; Sm = Smooth; Sp = spiniform; Sh = Short; <abbrev xmlns:xlink="http://www.w3.org/1999/xlink" xlink:title="thoracic segment(s)" id="ABBRID0EPLAI" xlink:type="simple">Th</abbrev> = thick; Tn = thin; Tth = Tooth; * = with 2+2 furcal hooks. A detailed view of the male ventral tube morphology is presented in Figs <xref ref-type="fig" rid="F1">1</xref>–<xref ref-type="fig" rid="F5">5</xref> and <xref ref-type="fig" rid="F11">11A</xref>.</p></fn></table-wrap-foot></table-wrap><p>According to <xref ref-type="bibr" rid="B21">Bretfeld and Gauer (1994)</xref>, <italic><tp:taxon-name><tp:taxon-name-part taxon-name-part-type="genus" reg="Sphaeridia">Sphaeridia</tp:taxon-name-part></tp:taxon-name></italic> holds four groups of species separated by the male ventral tube morphology (Table <xref ref-type="table" rid="T1">1</xref>, Figs <xref ref-type="fig" rid="F1">1</xref>–<xref ref-type="fig" rid="F5">5</xref>). The <italic><tp:taxon-name><tp:taxon-name-part taxon-name-part-type="genus" reg="Sphaeridia"/><tp:taxon-name-part taxon-name-part-type="species" reg="pumilis">pumilis</tp:taxon-name-part></tp:taxon-name></italic> group is characterized by species usually with only 1+1 small posterior vesicles or rarely lacking such structures, without further modifications on the ventral tube (Figs <xref ref-type="fig" rid="F1">1A</xref>, <xref ref-type="fig" rid="F2">2E</xref>, <xref ref-type="fig" rid="F3">3G</xref>, <xref ref-type="fig" rid="F4">4C</xref>, <xref ref-type="fig" rid="F4">4E–F</xref>, <xref ref-type="fig" rid="F5">5E</xref>); the <italic>brevipila</italic> group is characterized by taxa with a posterior median process (usually with extra processes as well) on the ventral tube (Figs <xref ref-type="fig" rid="F1">1B–L</xref>, <xref ref-type="fig" rid="F2">2C, D</xref>, <xref ref-type="fig" rid="F2">2F</xref>, <xref ref-type="fig" rid="F2">2I–L</xref>, <xref ref-type="fig" rid="F3">3A, B</xref>, <xref ref-type="fig" rid="F3">3D–F</xref>, <xref ref-type="fig" rid="F3">3H–J</xref>, <xref ref-type="fig" rid="F4">4D</xref>, <xref ref-type="fig" rid="F4">4K</xref>, <xref ref-type="fig" rid="F5">5A–D</xref>, <xref ref-type="fig" rid="F5">5F–I</xref>); the <italic><tp:taxon-name><tp:taxon-name-part taxon-name-part-type="genus" reg="Sphaeridia"/><tp:taxon-name-part taxon-name-part-type="species" reg="irmleri">irmleri</tp:taxon-name-part></tp:taxon-name></italic> group is represented by species with posterior and lateral complex symmetrical processes on the ventral tube (Figs <xref ref-type="fig" rid="F2">2G, H</xref>, <xref ref-type="fig" rid="F3">3C</xref>, <xref ref-type="fig" rid="F4">4A, B</xref>); and the <italic><tp:taxon-name><tp:taxon-name-part taxon-name-part-type="genus" reg="Sphaeridia"/><tp:taxon-name-part taxon-name-part-type="species" reg="spira">spira</tp:taxon-name-part></tp:taxon-name></italic> group is characterized by taxa with complicated asymmetrical structures on the ventral tube (Fig. <xref ref-type="fig" rid="F4">4G–J</xref>), combined with extra modified chaetae on male tibiotarsus III.</p><fig id="F1" position="float" orientation="portrait"><object-id xmlns:xlink="http://www.w3.org/1999/xlink" content-type="doi" xlink:type="simple">10.3897/zookeys.1173.106855.figure1</object-id><object-id xmlns:xlink="http://www.w3.org/1999/xlink" content-type="arpha" xlink:type="simple">E818901A-3FBE-51CE-A481-7DFBA0E0C38A</object-id><label>Figure 1.</label><caption><p>Morphology of the ventral tube of males of <italic><tp:taxon-name><tp:taxon-name-part taxon-name-part-type="genus" reg="Sphaeridia">Sphaeridia</tp:taxon-name-part></tp:taxon-name></italic> spp. <bold>A</bold> apex in <italic><tp:taxon-name><tp:taxon-name-part taxon-name-part-type="genus" reg="Sphaeridia">S.</tp:taxon-name-part><tp:taxon-name-part taxon-name-part-type="species" reg="aserrata">aserrata</tp:taxon-name-part></tp:taxon-name></italic> Mari-Mutt, 1987 <bold>B</bold> posterior side in <italic><tp:taxon-name><tp:taxon-name-part taxon-name-part-type="genus" reg="Sphaeridia">S.</tp:taxon-name-part><tp:taxon-name-part taxon-name-part-type="species" reg="aspinosa">aspinosa</tp:taxon-name-part></tp:taxon-name></italic> Bretfeld &amp; Trinklein, 2000 <bold>C</bold> posterior side in <italic><tp:taxon-name><tp:taxon-name-part taxon-name-part-type="genus" reg="Sphaeridia">S.</tp:taxon-name-part><tp:taxon-name-part taxon-name-part-type="species" reg="biclava">biclava</tp:taxon-name-part></tp:taxon-name></italic> Bretfeld &amp; Trinklein, 2000 <bold>D</bold> posterior side in <italic><tp:taxon-name><tp:taxon-name-part taxon-name-part-type="genus" reg="Sphaeridia">S.</tp:taxon-name-part><tp:taxon-name-part taxon-name-part-type="species" reg="bivirgata">bivirgata</tp:taxon-name-part></tp:taxon-name></italic> Bretfeld, 2002 <bold>E</bold> posterior side in <italic><tp:taxon-name><tp:taxon-name-part taxon-name-part-type="genus" reg="Sphaeridia">S.</tp:taxon-name-part><tp:taxon-name-part taxon-name-part-type="species" reg="boettgeri">boettgeri</tp:taxon-name-part></tp:taxon-name></italic> Bretfeld &amp; Gauer, 1994 <bold>F</bold> Detailed view of the anterior mandible-like processes of <italic><tp:taxon-name><tp:taxon-name-part taxon-name-part-type="genus" reg="Sphaeridia">S.</tp:taxon-name-part><tp:taxon-name-part taxon-name-part-type="species" reg="boettgeri">boettgeri</tp:taxon-name-part></tp:taxon-name></italic><bold>G</bold> anterior side (apex) in <italic><tp:taxon-name><tp:taxon-name-part taxon-name-part-type="genus" reg="Sphaeridia">S.</tp:taxon-name-part><tp:taxon-name-part taxon-name-part-type="species" reg="boettgeri">boettgeri</tp:taxon-name-part></tp:taxon-name></italic><bold>H</bold> apex in <italic><tp:taxon-name><tp:taxon-name-part taxon-name-part-type="genus" reg="Sphaeridia">S.</tp:taxon-name-part><tp:taxon-name-part taxon-name-part-type="species" reg="cardosi">cardosi</tp:taxon-name-part></tp:taxon-name></italic> Arlé, 1984 <bold>I</bold> apex in <italic><tp:taxon-name><tp:taxon-name-part taxon-name-part-type="genus" reg="Sphaeridia">S.</tp:taxon-name-part><tp:taxon-name-part taxon-name-part-type="species" reg="cardosi">cardosi</tp:taxon-name-part></tp:taxon-name></italic> (specimens from a different locality) <bold>J</bold> apex in <italic><tp:taxon-name><tp:taxon-name-part taxon-name-part-type="genus" reg="Sphaeridia">S.</tp:taxon-name-part><tp:taxon-name-part taxon-name-part-type="species" reg="carioca">carioca</tp:taxon-name-part></tp:taxon-name></italic> Arlé, 1984 <bold>K</bold> posterior side in <italic><tp:taxon-name><tp:taxon-name-part taxon-name-part-type="genus" reg="Sphaeridia">S.</tp:taxon-name-part><tp:taxon-name-part taxon-name-part-type="species" reg="catapulta">catapulta</tp:taxon-name-part></tp:taxon-name></italic><bold>L</bold> anterior side in <italic><tp:taxon-name><tp:taxon-name-part taxon-name-part-type="genus" reg="Sphaeridia">S.</tp:taxon-name-part><tp:taxon-name-part taxon-name-part-type="species" reg="cerastes">cerastes</tp:taxon-name-part></tp:taxon-name></italic> Bretfeld &amp; Gauer, 1994. Figures adapted from species’ original descriptions.</p></caption><graphic xmlns:xlink="http://www.w3.org/1999/xlink" xlink:href="zookeys-1173-001_article-106855__-g001.jpg" position="float" orientation="portrait" xlink:type="simple" id="oo_886193.jpg"><uri content-type="original_file" xlink:type="simple">https://binary.pensoft.net/fig/886193</uri></graphic></fig><fig id="F2" position="float" orientation="portrait"><object-id xmlns:xlink="http://www.w3.org/1999/xlink" content-type="doi" xlink:type="simple">10.3897/zookeys.1173.106855.figure2</object-id><object-id xmlns:xlink="http://www.w3.org/1999/xlink" content-type="arpha" xlink:type="simple">846FE1DC-4F2F-5C3D-8500-21B565602C1D</object-id><label>Figure 2.</label><caption><p>Morphology of the ventral tube of males of <italic><tp:taxon-name><tp:taxon-name-part taxon-name-part-type="genus" reg="Sphaeridia">Sphaeridia</tp:taxon-name-part></tp:taxon-name></italic> spp. (cont.) <bold>A</bold> posterior side in <italic><tp:taxon-name><tp:taxon-name-part taxon-name-part-type="genus" reg="Sphaeridia">S.</tp:taxon-name-part><tp:taxon-name-part taxon-name-part-type="species" reg="cerastes">cerastes</tp:taxon-name-part></tp:taxon-name></italic><bold>B</bold> apex in <italic><tp:taxon-name><tp:taxon-name-part taxon-name-part-type="genus" reg="Sphaeridia">S.</tp:taxon-name-part><tp:taxon-name-part taxon-name-part-type="species" reg="cerastes">cerastes</tp:taxon-name-part></tp:taxon-name></italic><bold>C</bold> anterior side in <italic><tp:taxon-name><tp:taxon-name-part taxon-name-part-type="genus" reg="Sphaeridia">S.</tp:taxon-name-part><tp:taxon-name-part taxon-name-part-type="species" reg="chisacae">chisacae</tp:taxon-name-part></tp:taxon-name></italic> Bretfeld &amp; Gauer, 1994 <bold>D</bold> posterior side in <italic><tp:taxon-name><tp:taxon-name-part taxon-name-part-type="genus" reg="Sphaeridia">S.</tp:taxon-name-part><tp:taxon-name-part taxon-name-part-type="species" reg="chisacae">chisacae</tp:taxon-name-part></tp:taxon-name></italic><bold>E</bold> posterior side in <italic><tp:taxon-name><tp:taxon-name-part taxon-name-part-type="genus" reg="Sphaeridia">S.</tp:taxon-name-part><tp:taxon-name-part taxon-name-part-type="species" reg="coronata">coronata</tp:taxon-name-part></tp:taxon-name></italic> Bretfeld &amp; Gauer, 1994 <bold>F</bold> posterior side in <italic><tp:taxon-name><tp:taxon-name-part taxon-name-part-type="genus" reg="Sphaeridia">S.</tp:taxon-name-part><tp:taxon-name-part taxon-name-part-type="species" reg="decemdigitata">decemdigitata</tp:taxon-name-part></tp:taxon-name></italic> Bretfeld &amp; Schulz, 2012 <bold>G</bold> apex in <italic><tp:taxon-name><tp:taxon-name-part taxon-name-part-type="genus" reg="Sphaeridia">S.</tp:taxon-name-part><tp:taxon-name-part taxon-name-part-type="species" reg="fibulifera">fibulifera</tp:taxon-name-part></tp:taxon-name></italic> Bretfeld &amp; Gauer, 1994 <bold>H</bold> anterior side in <italic><tp:taxon-name><tp:taxon-name-part taxon-name-part-type="genus" reg="Sphaeridia">S.</tp:taxon-name-part><tp:taxon-name-part taxon-name-part-type="species" reg="fibulifera">fibulifera</tp:taxon-name-part></tp:taxon-name></italic><bold>I</bold> apex in <italic><tp:taxon-name><tp:taxon-name-part taxon-name-part-type="genus" reg="Sphaeridia">S.</tp:taxon-name-part><tp:taxon-name-part taxon-name-part-type="species" reg="fluminensis">fluminensis</tp:taxon-name-part></tp:taxon-name></italic> Arlé, 1984 <bold>J</bold> apex in <italic><tp:taxon-name><tp:taxon-name-part taxon-name-part-type="genus" reg="Sphaeridia">S.</tp:taxon-name-part><tp:taxon-name-part taxon-name-part-type="species" reg="fluminensis">fluminensis</tp:taxon-name-part></tp:taxon-name></italic> (another view) <bold>K</bold> apex in <italic><tp:taxon-name><tp:taxon-name-part taxon-name-part-type="genus" reg="Sphaeridia">S.</tp:taxon-name-part><tp:taxon-name-part taxon-name-part-type="species" reg="franklinae">franklinae</tp:taxon-name-part></tp:taxon-name></italic> Bretfeld &amp; Gauer, 1994 <bold>L</bold> posterior side in <italic><tp:taxon-name><tp:taxon-name-part taxon-name-part-type="genus" reg="Sphaeridia">S.</tp:taxon-name-part><tp:taxon-name-part taxon-name-part-type="species" reg="franklinae">franklinae</tp:taxon-name-part></tp:taxon-name></italic>. Figures adapted from species’ original descriptions.</p></caption><graphic xmlns:xlink="http://www.w3.org/1999/xlink" xlink:href="zookeys-1173-001_article-106855__-g002.jpg" position="float" orientation="portrait" xlink:type="simple" id="oo_886194.jpg"><uri content-type="original_file" xlink:type="simple">https://binary.pensoft.net/fig/886194</uri></graphic></fig><fig id="F3" position="float" orientation="portrait"><object-id xmlns:xlink="http://www.w3.org/1999/xlink" content-type="doi" xlink:type="simple">10.3897/zookeys.1173.106855.figure3</object-id><object-id xmlns:xlink="http://www.w3.org/1999/xlink" content-type="arpha" xlink:type="simple">7787C059-158C-54ED-B626-3648269A3BE9</object-id><label>Figure 3.</label><caption><p>Morphology of the ventral tube of males of <italic><tp:taxon-name><tp:taxon-name-part taxon-name-part-type="genus" reg="Sphaeridia">Sphaeridia</tp:taxon-name-part></tp:taxon-name></italic> spp. (cont.) <bold>A</bold> apex in <italic><tp:taxon-name><tp:taxon-name-part taxon-name-part-type="genus" reg="Sphaeridia">S.</tp:taxon-name-part><tp:taxon-name-part taxon-name-part-type="species" reg="heloisae">heloisae</tp:taxon-name-part></tp:taxon-name></italic> Arlé, 1984 <bold>B</bold> apex in <italic><tp:taxon-name><tp:taxon-name-part taxon-name-part-type="genus" reg="Sphaeridia">S.</tp:taxon-name-part><tp:taxon-name-part taxon-name-part-type="species" reg="heloisae">heloisae</tp:taxon-name-part></tp:taxon-name></italic> (another specimen) <bold>C</bold> posterior side in <italic><tp:taxon-name><tp:taxon-name-part taxon-name-part-type="genus" reg="Sphaeridia">S.</tp:taxon-name-part><tp:taxon-name-part taxon-name-part-type="species" reg="irmleri">irmleri</tp:taxon-name-part></tp:taxon-name></italic> Bretfeld &amp; Gauer, 1994 <bold>D</bold> posterior side in <italic><tp:taxon-name><tp:taxon-name-part taxon-name-part-type="genus" reg="Sphaeridia">S.</tp:taxon-name-part><tp:taxon-name-part taxon-name-part-type="species" reg="lobata">lobata</tp:taxon-name-part></tp:taxon-name></italic> Bretfeld &amp; Gauer, 1994 <bold>E</bold> posterior side in <italic><tp:taxon-name><tp:taxon-name-part taxon-name-part-type="genus" reg="Sphaeridia">S.</tp:taxon-name-part><tp:taxon-name-part taxon-name-part-type="species" reg="mandibulata">mandibulata</tp:taxon-name-part></tp:taxon-name></italic> Bretfeld &amp; Gauer, 1994 <bold>F</bold> anterior side in <italic><tp:taxon-name><tp:taxon-name-part taxon-name-part-type="genus" reg="Sphaeridia">S.</tp:taxon-name-part><tp:taxon-name-part taxon-name-part-type="species" reg="mandibulata">mandibulata</tp:taxon-name-part></tp:taxon-name></italic><bold>G</bold> posterior side in <italic><tp:taxon-name><tp:taxon-name-part taxon-name-part-type="genus" reg="Sphaeridia">S.</tp:taxon-name-part><tp:taxon-name-part taxon-name-part-type="species" reg="multispina">multispina</tp:taxon-name-part></tp:taxon-name></italic> Bretfeld &amp; Schulz, 2012 <bold>H</bold> posterior side in <italic><tp:taxon-name><tp:taxon-name-part taxon-name-part-type="genus" reg="Sphaeridia">S.</tp:taxon-name-part><tp:taxon-name-part taxon-name-part-type="species" reg="panguanae">panguanae</tp:taxon-name-part></tp:taxon-name></italic> Bretfeld &amp; Schulz, 2012 <bold>I</bold> posterior side in <italic><tp:taxon-name><tp:taxon-name-part taxon-name-part-type="genus" reg="Sphaeridia">S.</tp:taxon-name-part><tp:taxon-name-part taxon-name-part-type="species" reg="paroara">paroara</tp:taxon-name-part></tp:taxon-name></italic> Arlé, 1984 <bold>J</bold> apex in <italic><tp:taxon-name><tp:taxon-name-part taxon-name-part-type="genus" reg="Sphaeridia">S.</tp:taxon-name-part><tp:taxon-name-part taxon-name-part-type="species" reg="paroara">paroara</tp:taxon-name-part></tp:taxon-name></italic>. Figures adapted from species’ original descriptions.</p></caption><graphic xmlns:xlink="http://www.w3.org/1999/xlink" xlink:href="zookeys-1173-001_article-106855__-g003.jpg" position="float" orientation="portrait" xlink:type="simple" id="oo_886195.jpg"><uri content-type="original_file" xlink:type="simple">https://binary.pensoft.net/fig/886195</uri></graphic></fig><fig id="F4" position="float" orientation="portrait"><object-id xmlns:xlink="http://www.w3.org/1999/xlink" content-type="doi" xlink:type="simple">10.3897/zookeys.1173.106855.figure4</object-id><object-id xmlns:xlink="http://www.w3.org/1999/xlink" content-type="arpha" xlink:type="simple">D853BDDB-0C8B-502C-AF7D-9CFEF337D44E</object-id><label>Figure 4.</label><caption><p>Morphology of the ventral tube of males of <italic><tp:taxon-name><tp:taxon-name-part taxon-name-part-type="genus" reg="Sphaeridia">Sphaeridia</tp:taxon-name-part></tp:taxon-name></italic> spp. (cont.) <bold>A</bold> posterior side in <italic><tp:taxon-name><tp:taxon-name-part taxon-name-part-type="genus" reg="Sphaeridia">S.</tp:taxon-name-part><tp:taxon-name-part taxon-name-part-type="species" reg="peruensis">peruensis</tp:taxon-name-part></tp:taxon-name></italic> Bretfeld &amp; Schulz, 2012 <bold>B</bold> apex in <italic><tp:taxon-name><tp:taxon-name-part taxon-name-part-type="genus" reg="Sphaeridia">S.</tp:taxon-name-part><tp:taxon-name-part taxon-name-part-type="species" reg="peruensis">peruensis</tp:taxon-name-part></tp:taxon-name></italic><bold>C</bold> posterior side in <italic><tp:taxon-name><tp:taxon-name-part taxon-name-part-type="genus" reg="Sphaeridia">S.</tp:taxon-name-part><tp:taxon-name-part taxon-name-part-type="species" reg="pilleata">pilleata</tp:taxon-name-part></tp:taxon-name></italic> Bretfeld &amp; Gauer, 1994 <bold>D</bold> posterior side in <italic><tp:taxon-name><tp:taxon-name-part taxon-name-part-type="genus" reg="Sphaeridia">S.</tp:taxon-name-part><tp:taxon-name-part taxon-name-part-type="species" reg="schalleri">schalleri</tp:taxon-name-part></tp:taxon-name></italic> Massoud &amp; Delamare-Deboutteville, 1964 <bold>E</bold> posterior side in <italic><tp:taxon-name><tp:taxon-name-part taxon-name-part-type="genus" reg="Sphaeridia">S.</tp:taxon-name-part><tp:taxon-name-part taxon-name-part-type="species" reg="squamifera">squamifera</tp:taxon-name-part></tp:taxon-name></italic> Bretfeld &amp; Gauer, 1994 <bold>F</bold> anterior side in <italic><tp:taxon-name><tp:taxon-name-part taxon-name-part-type="genus" reg="Sphaeridia">S.</tp:taxon-name-part><tp:taxon-name-part taxon-name-part-type="species" reg="squamifera">squamifera</tp:taxon-name-part></tp:taxon-name></italic><bold>G</bold> apex in <italic><tp:taxon-name><tp:taxon-name-part taxon-name-part-type="genus" reg="Sphaeridia">S.</tp:taxon-name-part><tp:taxon-name-part taxon-name-part-type="species" reg="spira">spira</tp:taxon-name-part></tp:taxon-name></italic> Bretfeld &amp; Gauer, 1994 <bold>H</bold> apex in <italic><tp:taxon-name><tp:taxon-name-part taxon-name-part-type="genus" reg="Sphaeridia">S.</tp:taxon-name-part><tp:taxon-name-part taxon-name-part-type="species" reg="spira">spira</tp:taxon-name-part></tp:taxon-name></italic>, detailed view of the two asymmetrical lobes <bold>I</bold> posterior side in <italic><tp:taxon-name><tp:taxon-name-part taxon-name-part-type="genus" reg="Sphaeridia">S.</tp:taxon-name-part><tp:taxon-name-part taxon-name-part-type="species" reg="sturmi">sturmi</tp:taxon-name-part></tp:taxon-name></italic> Bretfeld &amp; Gauer, 1994 <bold>J</bold> apex in <italic><tp:taxon-name><tp:taxon-name-part taxon-name-part-type="genus" reg="Sphaeridia">S.</tp:taxon-name-part><tp:taxon-name-part taxon-name-part-type="species" reg="sturmi">sturmi</tp:taxon-name-part></tp:taxon-name></italic><bold>K</bold> posterior side in <italic><tp:taxon-name><tp:taxon-name-part taxon-name-part-type="genus" reg="Sphaeridia">S.</tp:taxon-name-part><tp:taxon-name-part taxon-name-part-type="species" reg="torifera">torifera</tp:taxon-name-part></tp:taxon-name></italic> Bretfeld &amp; Schulz, 2012. Figures adapted from species’ original descriptions, with the exception of <italic><tp:taxon-name><tp:taxon-name-part taxon-name-part-type="genus" reg="Sphaeridia">S.</tp:taxon-name-part><tp:taxon-name-part taxon-name-part-type="species" reg="schalleri">schalleri</tp:taxon-name-part></tp:taxon-name></italic> which was adapted from <xref ref-type="bibr" rid="B16">Bretfeld (1997)</xref>.</p></caption><graphic xmlns:xlink="http://www.w3.org/1999/xlink" xlink:href="zookeys-1173-001_article-106855__-g004.jpg" position="float" orientation="portrait" xlink:type="simple" id="oo_886196.jpg"><uri content-type="original_file" xlink:type="simple">https://binary.pensoft.net/fig/886196</uri></graphic></fig><fig id="F5" position="float" orientation="portrait"><object-id xmlns:xlink="http://www.w3.org/1999/xlink" content-type="doi" xlink:type="simple">10.3897/zookeys.1173.106855.figure5</object-id><object-id xmlns:xlink="http://www.w3.org/1999/xlink" content-type="arpha" xlink:type="simple">1CAE356D-B5AB-5A32-AF09-C1687E0925FA</object-id><label>Figure 5.</label><caption><p>Morphology of the ventral tube of males of <italic><tp:taxon-name><tp:taxon-name-part taxon-name-part-type="genus" reg="Sphaeridia">Sphaeridia</tp:taxon-name-part></tp:taxon-name></italic> spp. (cont.) <bold>A</bold> apex in <italic><tp:taxon-name><tp:taxon-name-part taxon-name-part-type="genus" reg="Sphaeridia">S.</tp:taxon-name-part><tp:taxon-name-part taxon-name-part-type="species" reg="torifera">torifera</tp:taxon-name-part></tp:taxon-name></italic><bold>B</bold> posterior side in <italic><tp:taxon-name><tp:taxon-name-part taxon-name-part-type="genus" reg="Sphaeridia">S.</tp:taxon-name-part><tp:taxon-name-part taxon-name-part-type="species" reg="tropica">tropica</tp:taxon-name-part></tp:taxon-name></italic> Bretfeld &amp; Schulz, 2012 <bold>C</bold> detail of the apex of the posterior side in <italic><tp:taxon-name><tp:taxon-name-part taxon-name-part-type="genus" reg="Sphaeridia">S.</tp:taxon-name-part><tp:taxon-name-part taxon-name-part-type="species" reg="tropica">tropica</tp:taxon-name-part></tp:taxon-name></italic><bold>D</bold> detail of the apical lobes in <italic><tp:taxon-name><tp:taxon-name-part taxon-name-part-type="genus" reg="Sphaeridia">S.</tp:taxon-name-part><tp:taxon-name-part taxon-name-part-type="species" reg="tropica">tropica</tp:taxon-name-part></tp:taxon-name></italic><bold>E</bold> posterior side in <italic><tp:taxon-name><tp:taxon-name-part taxon-name-part-type="genus" reg="Sphaeridia">S.</tp:taxon-name-part><tp:taxon-name-part taxon-name-part-type="species" reg="tschirnhausi">tschirnhausi</tp:taxon-name-part></tp:taxon-name></italic> Bretfeld &amp; Schulz, 2012 <bold>F</bold> posterior side in <italic><tp:taxon-name><tp:taxon-name-part taxon-name-part-type="genus" reg="Sphaeridia">S.</tp:taxon-name-part><tp:taxon-name-part taxon-name-part-type="species" reg="vampyra">vampyra</tp:taxon-name-part></tp:taxon-name></italic> Bretfeld &amp; Schulz, 2012 <bold>G</bold> lateral side in <italic><tp:taxon-name><tp:taxon-name-part taxon-name-part-type="genus" reg="Sphaeridia">S.</tp:taxon-name-part><tp:taxon-name-part taxon-name-part-type="species" reg="vampyra">vampyra</tp:taxon-name-part></tp:taxon-name></italic>, detail of the posterior median plane <bold>H</bold> lateral side in <italic><tp:taxon-name><tp:taxon-name-part taxon-name-part-type="genus" reg="Sphaeridia">S.</tp:taxon-name-part><tp:taxon-name-part taxon-name-part-type="species" reg="vampyra">vampyra</tp:taxon-name-part></tp:taxon-name></italic>, detail of the posterior lateral plane <bold>I</bold> posterior side in <italic><tp:taxon-name><tp:taxon-name-part taxon-name-part-type="genus" reg="Sphaeridia">S.</tp:taxon-name-part><tp:taxon-name-part taxon-name-part-type="species" reg="winteri">winteri</tp:taxon-name-part></tp:taxon-name></italic> Massoud &amp; Delamare-Deboutteville, 1964. Figures adapted from species’ original descriptions, with the exception of <italic><tp:taxon-name><tp:taxon-name-part taxon-name-part-type="genus" reg="Sphaeridia">S.</tp:taxon-name-part><tp:taxon-name-part taxon-name-part-type="species" reg="winteri">winteri</tp:taxon-name-part></tp:taxon-name></italic> which was adapted from <xref ref-type="bibr" rid="B16">Bretfeld (1997)</xref>.</p></caption><graphic xmlns:xlink="http://www.w3.org/1999/xlink" xlink:href="zookeys-1173-001_article-106855__-g005.jpg" position="float" orientation="portrait" xlink:type="simple" id="oo_886197.jpg"><uri content-type="original_file" xlink:type="simple">https://binary.pensoft.net/fig/886197</uri></graphic></fig><p>In our survey of the Neotropical <italic><tp:taxon-name><tp:taxon-name-part taxon-name-part-type="genus" reg="Sphaeridia">Sphaeridia</tp:taxon-name-part></tp:taxon-name></italic> we noticed that at least eight species do not have enough characters to clearly differ them from other congeners or to keep them in the genus, and so we are considering them as <italic>species inquerendae</italic>. These taxa are <italic><tp:taxon-name><tp:taxon-name-part taxon-name-part-type="genus" reg="Sphaeridia">S.</tp:taxon-name-part><tp:taxon-name-part taxon-name-part-type="species" reg="aspinosa">aspinosa</tp:taxon-name-part></tp:taxon-name></italic> Bretfeld &amp; Trinklein, 2000, <italic><tp:taxon-name><tp:taxon-name-part taxon-name-part-type="genus" reg="Sphaeridia">S.</tp:taxon-name-part><tp:taxon-name-part taxon-name-part-type="species" reg="biniserrata">biniserrata</tp:taxon-name-part></tp:taxon-name></italic> (Salmon, 1951) <italic>sensu</italic> Massoud &amp; Delamare-Deboutteville (1964), <italic><tp:taxon-name><tp:taxon-name-part taxon-name-part-type="genus" reg="Sphaeridia">S.</tp:taxon-name-part><tp:taxon-name-part taxon-name-part-type="species" reg="delamarei">delamarei</tp:taxon-name-part></tp:taxon-name></italic> Bretfeld, 1997, <italic><tp:taxon-name><tp:taxon-name-part taxon-name-part-type="genus" reg="Sphaeridia">S.</tp:taxon-name-part><tp:taxon-name-part taxon-name-part-type="species" reg="duckei">duckei</tp:taxon-name-part></tp:taxon-name></italic> Bretfeld, 2002, <italic><tp:taxon-name><tp:taxon-name-part taxon-name-part-type="genus" reg="Sphaeridia">S.</tp:taxon-name-part><tp:taxon-name-part taxon-name-part-type="species" reg="gladiolifer">gladiolifer</tp:taxon-name-part></tp:taxon-name></italic> Delamare-Deboutteville &amp; Massoud, 1964, <italic><tp:taxon-name><tp:taxon-name-part taxon-name-part-type="genus" reg="Sphaeridia">S.</tp:taxon-name-part><tp:taxon-name-part taxon-name-part-type="species" reg="martii">martii</tp:taxon-name-part></tp:taxon-name></italic> Bretfeld &amp; Gauer, 1994, <italic><tp:taxon-name><tp:taxon-name-part taxon-name-part-type="genus" reg="Sphaeridia">S.</tp:taxon-name-part><tp:taxon-name-part taxon-name-part-type="species" reg="multispina">multispina</tp:taxon-name-part></tp:taxon-name></italic> Bretfeld &amp; Schulz, 2012 and <italic><tp:taxon-name><tp:taxon-name-part taxon-name-part-type="genus" reg="Sphaeridia">S.</tp:taxon-name-part><tp:taxon-name-part taxon-name-part-type="species" reg="serrata">serrata</tp:taxon-name-part></tp:taxon-name></italic> (Folsom &amp; Mills, 1938). <italic><tp:taxon-name><tp:taxon-name-part taxon-name-part-type="genus" reg="Sphaeridia">Sphaeridia</tp:taxon-name-part><tp:taxon-name-part taxon-name-part-type="species" reg="aspinosa">aspinosa</tp:taxon-name-part></tp:taxon-name></italic> and <italic><tp:taxon-name><tp:taxon-name-part taxon-name-part-type="genus" reg="Sphaeridia">S.</tp:taxon-name-part><tp:taxon-name-part taxon-name-part-type="species" reg="multispina">multispina</tp:taxon-name-part></tp:taxon-name></italic> males do not present the typical clasper organ with modified <abbrev xmlns:xlink="http://www.w3.org/1999/xlink" xlink:title="antennal segment(s)" id="ABBRID0EHOBI" xlink:type="simple">Ant</abbrev> II and III chaetae seen in all other <tp:taxon-name><tp:taxon-name-part taxon-name-part-type="family">Sminthurididae</tp:taxon-name-part></tp:taxon-name>. <xref ref-type="bibr" rid="B23">Bretfeld and Trinklein (2000</xref>: 190) and <xref ref-type="bibr" rid="B22">Bretfeld and Schulz (2012</xref>: 515) suggested these specimens could be anomalous, but they had few specimens of both species to confirm such condition as abnormal. Also <xref ref-type="bibr" rid="B23">Bretfeld and Trinklein (2000</xref>: 190) suggested the absence of the clasper could imply that <italic><tp:taxon-name><tp:taxon-name-part taxon-name-part-type="genus" reg="Sphaeridia">S.</tp:taxon-name-part><tp:taxon-name-part taxon-name-part-type="species" reg="aspinosa">aspinosa</tp:taxon-name-part></tp:taxon-name></italic>, and consequently <italic><tp:taxon-name><tp:taxon-name-part taxon-name-part-type="genus" reg="Sphaeridia">S.</tp:taxon-name-part><tp:taxon-name-part taxon-name-part-type="species" reg="multispina">multispina</tp:taxon-name-part></tp:taxon-name></italic>, may belong to an undescribed different basal genus of the family, which makes these species not comparable with the other taxa of <italic><tp:taxon-name><tp:taxon-name-part taxon-name-part-type="genus" reg="Sphaeridia">Sphaeridia</tp:taxon-name-part></tp:taxon-name></italic> and their descriptions in need for a revision. <italic><tp:taxon-name><tp:taxon-name-part taxon-name-part-type="genus" reg="Sphaeridia">Sphaeridia</tp:taxon-name-part><tp:taxon-name-part taxon-name-part-type="species" reg="duckei">duckei</tp:taxon-name-part></tp:taxon-name></italic> was described based on a single female with different features from those seen in all other <tp:taxon-name><tp:taxon-name-part taxon-name-part-type="family">Sminthurididae</tp:taxon-name-part></tp:taxon-name>, like capitate tenent hairs in all pairs of legs and trunk bothriotricha ABC aligned, which may indicate this specimen may be a subadult of another family, like <tp:taxon-name><tp:taxon-name-part taxon-name-part-type="family">Bourletiellidae</tp:taxon-name-part></tp:taxon-name>. It is worth noting that <xref ref-type="bibr" rid="B17">Bretfeld (1999</xref>:52) suggested that the records of the type species of <italic><tp:taxon-name><tp:taxon-name-part taxon-name-part-type="genus" reg="Sphaeridia">Sphaeridia</tp:taxon-name-part></tp:taxon-name></italic> must be confirmed with males, because the females do not show differences in many species, supporting our view of <italic><tp:taxon-name><tp:taxon-name-part taxon-name-part-type="genus" reg="Sphaeridia">S.</tp:taxon-name-part><tp:taxon-name-part taxon-name-part-type="species" reg="duckei">duckei</tp:taxon-name-part></tp:taxon-name></italic>. On the other hand, <italic><tp:taxon-name><tp:taxon-name-part taxon-name-part-type="genus" reg="Sphaeridia">S.</tp:taxon-name-part><tp:taxon-name-part taxon-name-part-type="species" reg="biniserrata">biniserrata</tp:taxon-name-part></tp:taxon-name></italic>, <italic><tp:taxon-name><tp:taxon-name-part taxon-name-part-type="genus" reg="Sphaeridia">S.</tp:taxon-name-part><tp:taxon-name-part taxon-name-part-type="species" reg="delamarei">delamarei</tp:taxon-name-part></tp:taxon-name></italic>, <italic><tp:taxon-name><tp:taxon-name-part taxon-name-part-type="genus" reg="Sphaeridia">S.</tp:taxon-name-part><tp:taxon-name-part taxon-name-part-type="species" reg="gladiolifer">gladiolifer</tp:taxon-name-part></tp:taxon-name></italic> and <italic><tp:taxon-name><tp:taxon-name-part taxon-name-part-type="genus" reg="Sphaeridia">S.</tp:taxon-name-part><tp:taxon-name-part taxon-name-part-type="species" reg="serrata">serrata</tp:taxon-name-part></tp:taxon-name></italic> likely belong to <italic><tp:taxon-name><tp:taxon-name-part taxon-name-part-type="genus" reg="Sphaeridia">Sphaeridia</tp:taxon-name-part></tp:taxon-name></italic>, but their descriptions lack sufficient information about the antennae, legs and/or ventral tube to clearly separated them from other taxa, which makes comparisons with other species arbitrary (see Table <xref ref-type="table" rid="T1">1</xref>). Finally, <italic><tp:taxon-name><tp:taxon-name-part taxon-name-part-type="genus" reg="Sphaeridia">S.</tp:taxon-name-part><tp:taxon-name-part taxon-name-part-type="species" reg="martii">martii</tp:taxon-name-part></tp:taxon-name></italic> does not fit in <italic><tp:taxon-name><tp:taxon-name-part taxon-name-part-type="genus" reg="Sphaeridia">Sphaeridia</tp:taxon-name-part></tp:taxon-name></italic> since the morphology of its male antennae is more complex compared to other taxa, presenting modified chaetae <bold>b1–b</bold>3 on <abbrev xmlns:xlink="http://www.w3.org/1999/xlink" xlink:title="antennal segment(s)" id="ABBRID0EPTBI" xlink:type="simple">Ant</abbrev> II and <bold>c1–c3</bold> on <abbrev xmlns:xlink="http://www.w3.org/1999/xlink" xlink:title="antennal segment(s)" id="ABBRID0EVTBI" xlink:type="simple">Ant</abbrev> III. Even with this observation, its placement among the <tp:taxon-name><tp:taxon-name-part taxon-name-part-type="family">Sminthurididae</tp:taxon-name-part></tp:taxon-name> is still unclear. So we believe all these species need redescriptions and a revision of their placement within the family.</p></tp:treatment-sec><tp:treatment-sec><!--Section generated to contain objects referenced in tp:taxon-treatment.--><fig id="F11" position="float" orientation="portrait"><object-id xmlns:xlink="http://www.w3.org/1999/xlink" content-type="doi" xlink:type="simple">10.3897/zookeys.1173.106855.figure11</object-id><object-id xmlns:xlink="http://www.w3.org/1999/xlink" content-type="arpha" xlink:type="simple">DE45F692-5D30-5C43-A472-4FB38B1B09AD</object-id><label>Figure 11.</label><caption><p><italic><tp:taxon-name><tp:taxon-name-part taxon-name-part-type="genus" reg="Sphaeridia">Sphaeridia</tp:taxon-name-part><tp:taxon-name-part taxon-name-part-type="species" reg="piauiensis">piauiensis</tp:taxon-name-part></tp:taxon-name></italic> sp. nov. male abdominal appendages <bold>A</bold> ventral tube (lateral view) <bold>B</bold> manubrial chaetotaxy (lateral view) <bold>C</bold> ventral dens chaetotaxy <bold>D</bold> dorsal dens chaetotaxy and mucro.</p></caption><graphic xmlns:xlink="http://www.w3.org/1999/xlink" xlink:href="zookeys-1173-001_article-106855__-g011.jpg" position="float" orientation="portrait" xlink:type="simple" id="oo_886203.jpg"><uri content-type="original_file" xlink:type="simple">https://binary.pensoft.net/fig/886203</uri></graphic></fig></tp:treatment-sec><ref-list><ref id="B33"><mixed-citation xmlns:xlink="http://www.w3.org/1999/xlink" xlink:type="simple"><person-group><name name-style="western"><surname>Krausbauer</surname><given-names>T</given-names></name></person-group> (<year>1898</year>) <article-title>Neue <tp:taxon-name><tp:taxon-name-part taxon-name-part-type="order">Collembola</tp:taxon-name-part></tp:taxon-name> aus der Umgebung von Weilburg ad Lahn.</article-title><source>Zoologischer Anzeiger</source><volume>21</volume>: <fpage>495</fpage>–<lpage>504</lpage>.</mixed-citation></ref><ref id="B34"><mixed-citation xmlns:xlink="http://www.w3.org/1999/xlink" xlink:type="simple"><person-group><name name-style="western"><surname>Linnaniemi</surname><given-names>WM</given-names></name></person-group> (<year>1912</year>) <article-title>Die Apterygotenfauna Finlands, II. Spezieller Teil.</article-title><source>Acta Societatis Scientiarum Fennicae</source><volume>40</volume>: <fpage>1</fpage>–<lpage>359</lpage>.</mixed-citation></ref><ref id="B51"><mixed-citation xmlns:xlink="http://www.w3.org/1999/xlink" xlink:type="simple"><person-group><name name-style="western"><surname>Salmon</surname><given-names>JT</given-names></name></person-group> (<year>1951</year>) <article-title>Some <tp:taxon-name><tp:taxon-name-part taxon-name-part-type="order">Collembola</tp:taxon-name-part></tp:taxon-name>-<tp:taxon-name><tp:taxon-name-part taxon-name-part-type="suborder">Symphypleona</tp:taxon-name-part></tp:taxon-name> from Malaya.</article-title><source>Proceedings of the Royal Entomological Society of London</source><volume>20</volume>: <fpage>131</fpage>–<lpage>141</lpage>. <ext-link xlink:href="10.1111/j.1365-3113.1951.tb01010.x" ext-link-type="doi" xlink:type="simple">https://doi.org/10.1111/j.1365-3113.1951.tb01010.x</ext-link></mixed-citation></ref><ref id="B40"><mixed-citation xmlns:xlink="http://www.w3.org/1999/xlink" xlink:type="simple"><person-group><name name-style="western"><surname>Massoud</surname><given-names>Z</given-names></name><name name-style="western"><surname>Delamare-Deboutteville</surname><given-names>C</given-names></name></person-group> (<year>1964</year>) <article-title>Contribuition à l’ètude du genre <italic><tp:taxon-name><tp:taxon-name-part taxon-name-part-type="genus">Sphaeridia</tp:taxon-name-part></tp:taxon-name></italic> Linnaniemi, 1912.</article-title><source>Revue d’Écologie et de Biologie du Sol</source><volume>1</volume>: <fpage>85</fpage>–<lpage>116</lpage>.</mixed-citation></ref><ref id="B42"><mixed-citation xmlns:xlink="http://www.w3.org/1999/xlink" xlink:type="simple"><person-group><name name-style="western"><surname>Murphy</surname><given-names>DH</given-names></name></person-group> (<year>1965</year>) <article-title><italic><tp:taxon-name><tp:taxon-name-part taxon-name-part-type="genus">Deboutevillea</tp:taxon-name-part><tp:taxon-name-part taxon-name-part-type="species">marina</tp:taxon-name-part></tp:taxon-name></italic> n. gen., n. sp., (<tp:taxon-name><tp:taxon-name-part taxon-name-part-type="order">Collembola</tp:taxon-name-part></tp:taxon-name>, <tp:taxon-name><tp:taxon-name-part taxon-name-part-type="family">Sminthuridae</tp:taxon-name-part></tp:taxon-name>) from the inter-tidal zone of Singapore.</article-title><source>Bulletin of the National Museum (Singapore)</source><volume>33</volume>: <fpage>31</fpage>–<lpage>34</lpage>.</mixed-citation></ref><ref id="B50"><mixed-citation xmlns:xlink="http://www.w3.org/1999/xlink" xlink:type="simple"><person-group><name name-style="western"><surname>Richards</surname><given-names>WR</given-names></name></person-group> (<year>1968</year>) Generic classification, evolution, and biogeography of the <tp:taxon-name><tp:taxon-name-part taxon-name-part-type="family">Sminthuridae</tp:taxon-name-part></tp:taxon-name> of the world (<tp:taxon-name><tp:taxon-name-part taxon-name-part-type="order">Collembola</tp:taxon-name-part></tp:taxon-name>). Memoirs of the Entomological Society 53(S53): 1–54. <ext-link xlink:href="10.4039/entm10053fv" ext-link-type="doi" xlink:type="simple">https://doi.org/10.4039/entm10053fv</ext-link></mixed-citation></ref><ref id="B39"><mixed-citation xmlns:xlink="http://www.w3.org/1999/xlink" xlink:type="simple"><person-group><name name-style="western"><surname>Massoud</surname><given-names>Z</given-names></name><name name-style="western"><surname>Betsch</surname><given-names>JM</given-names></name></person-group> (<year>1972</year>) <article-title>Étude sur les Insectes Collemboles II. Les caractères sexuels secondaires des antenes des Symphypléones.</article-title><source>Revue d’Écologie et de Biologie du Sol</source><volume>9</volume>: <fpage>55</fpage>–<lpage>97</lpage>.</mixed-citation></ref><ref id="B6"><mixed-citation xmlns:xlink="http://www.w3.org/1999/xlink" xlink:type="simple"><person-group><name name-style="western"><surname>Betsch</surname><given-names>JM</given-names></name></person-group> (<year>1980</year>) <article-title>Éléments pour une monographie des Collemboles Symplyplêones (Hexapodes, Aptérygotes). Mémoires du Muséum national d’Histoire naturelle Série.</article-title><source>Zoologie</source><volume>116</volume>: <fpage>1</fpage>–<lpage>227</lpage>.</mixed-citation></ref><ref id="B1"><mixed-citation xmlns:xlink="http://www.w3.org/1999/xlink" xlink:type="simple"><person-group><name name-style="western"><surname>Arlé</surname><given-names>R</given-names></name></person-group> (<year>1984</year>) <article-title>O gênero <italic><tp:taxon-name><tp:taxon-name-part taxon-name-part-type="genus">Sphaeridia</tp:taxon-name-part></tp:taxon-name></italic> Linnaniemi, 1912 no Brasil com descrição de novas espécies (<tp:taxon-name><tp:taxon-name-part taxon-name-part-type="order">Collembola</tp:taxon-name-part></tp:taxon-name>-<tp:taxon-name><tp:taxon-name-part taxon-name-part-type="suborder">Symphypleona</tp:taxon-name-part></tp:taxon-name>). Boletim do Museu Paraense Emílio Goeldi.</article-title><source>Zoologia</source><volume>1</volume>: <fpage>229</fpage>–<lpage>255</lpage>.</mixed-citation></ref><ref id="B35"><mixed-citation xmlns:xlink="http://www.w3.org/1999/xlink" xlink:type="simple"><person-group><name name-style="western"><surname>Mari Mutt</surname><given-names>JA</given-names></name></person-group> (<year>1987</year>) <article-title><tp:taxon-name><tp:taxon-name-part taxon-name-part-type="order">Collembola</tp:taxon-name-part></tp:taxon-name> from two localities near Buenaventura, Colombia.</article-title><source>Journal of the Kansas Entomological Society</source><volume>60</volume>: <fpage>364</fpage>–<lpage>379</lpage>.</mixed-citation></ref><ref id="B21"><mixed-citation xmlns:xlink="http://www.w3.org/1999/xlink" xlink:type="simple"><person-group><name name-style="western"><surname>Bretfeld</surname><given-names>G</given-names></name><name name-style="western"><surname>Gauer</surname><given-names>U</given-names></name></person-group> (<year>1994</year>) <article-title>Diagnostic description of the males of new <italic><tp:taxon-name><tp:taxon-name-part taxon-name-part-type="genus">Sphaeridia</tp:taxon-name-part></tp:taxon-name></italic> species (<tp:taxon-name><tp:taxon-name-part taxon-name-part-type="class">Insecta</tp:taxon-name-part></tp:taxon-name>, <tp:taxon-name><tp:taxon-name-part taxon-name-part-type="order">Collembola</tp:taxon-name-part></tp:taxon-name>) from South America.</article-title><source>Andrias</source><volume>13</volume>: <fpage>113</fpage>–<lpage>136</lpage>.</mixed-citation></ref><ref id="B15"><mixed-citation xmlns:xlink="http://www.w3.org/1999/xlink" xlink:type="simple"><person-group><name name-style="western"><surname>Bretfeld</surname><given-names>G</given-names></name></person-group> (<year>1995</year>) <article-title>Species diversity in males of the genus <italic><tp:taxon-name><tp:taxon-name-part taxon-name-part-type="genus">Sphaeridia</tp:taxon-name-part></tp:taxon-name></italic> Linnaniemi, 1912 (<tp:taxon-name><tp:taxon-name-part taxon-name-part-type="order">Collembola</tp:taxon-name-part></tp:taxon-name>, <tp:taxon-name><tp:taxon-name-part taxon-name-part-type="suborder">Symphypleona</tp:taxon-name-part></tp:taxon-name>) and a new definition of <italic><tp:taxon-name><tp:taxon-name-part taxon-name-part-type="genus">Sphaeridia</tp:taxon-name-part><tp:taxon-name-part taxon-name-part-type="species">pumilis</tp:taxon-name-part></tp:taxon-name></italic>.</article-title><source>Polskie Pismo Entomologiczne</source><volume>64</volume>: <fpage>207</fpage>–<lpage>228</lpage>.</mixed-citation></ref><ref id="B16"><mixed-citation xmlns:xlink="http://www.w3.org/1999/xlink" xlink:type="simple"><person-group><name name-style="western"><surname>Bretfeld</surname><given-names>G</given-names></name></person-group> (<year>1997</year>) <article-title>Redescriptions and new descriptions of <italic><tp:taxon-name><tp:taxon-name-part taxon-name-part-type="genus">Sphaeridia</tp:taxon-name-part></tp:taxon-name></italic> species (<tp:taxon-name><tp:taxon-name-part taxon-name-part-type="class">Insecta</tp:taxon-name-part></tp:taxon-name>, <tp:taxon-name><tp:taxon-name-part taxon-name-part-type="order">Collembola</tp:taxon-name-part></tp:taxon-name>) from Algeria, Gambia, Peru, and Spain.</article-title><source>Abhandlungen und Berichte des Naturkundemuseums Görlitz</source><volume>69</volume>: <fpage>1</fpage>–<lpage>14</lpage>.</mixed-citation></ref><ref id="B17"><mixed-citation xmlns:xlink="http://www.w3.org/1999/xlink" xlink:type="simple"><person-group><name name-style="western"><surname>Bretfeld</surname><given-names>G</given-names></name></person-group> (<year>1999</year>) <article-title>Synopses on Palaeartic <tp:taxon-name><tp:taxon-name-part taxon-name-part-type="order">Collembola</tp:taxon-name-part></tp:taxon-name>, Vol. 2. <tp:taxon-name><tp:taxon-name-part taxon-name-part-type="suborder">Symphypleona</tp:taxon-name-part></tp:taxon-name>.</article-title><source>Abhandlungen und Berichte des Naturkundemuseums Görlitz</source><volume>71</volume>: <fpage>1</fpage>–<lpage>318</lpage>.</mixed-citation></ref><ref id="B19"><mixed-citation xmlns:xlink="http://www.w3.org/1999/xlink" xlink:type="simple"><person-group><name name-style="western"><surname>Bretfeld</surname><given-names>G</given-names></name></person-group> (<year>2002</year>) <article-title>Known and new genera and species of <tp:taxon-name><tp:taxon-name-part taxon-name-part-type="suborder">Symphypleona</tp:taxon-name-part></tp:taxon-name> (<tp:taxon-name><tp:taxon-name-part taxon-name-part-type="class">Insecta</tp:taxon-name-part></tp:taxon-name>, <tp:taxon-name><tp:taxon-name-part taxon-name-part-type="order">Collembola</tp:taxon-name-part></tp:taxon-name>) obtained by canopy fogging in Central Amazonia, Brazil.</article-title><source>Amazoniana</source><volume>17</volume>: <fpage>109</fpage>–<lpage>137</lpage>.</mixed-citation></ref><ref id="B23"><mixed-citation xmlns:xlink="http://www.w3.org/1999/xlink" xlink:type="simple"><person-group><name name-style="western"><surname>Bretfeld</surname><given-names>G</given-names></name><name name-style="western"><surname>Trinklein</surname><given-names>ND</given-names></name></person-group> (<year>2000</year>) <article-title>New <tp:taxon-name><tp:taxon-name-part taxon-name-part-type="order">Collembola</tp:taxon-name-part></tp:taxon-name><tp:taxon-name><tp:taxon-name-part taxon-name-part-type="suborder">Symphypleona</tp:taxon-name-part></tp:taxon-name> from the tropical cloud forest of Ecuador (<tp:taxon-name><tp:taxon-name-part taxon-name-part-type="class">Insecta</tp:taxon-name-part></tp:taxon-name>).</article-title><source>Abhandlungen und Berichte des Naturkundemuseums Görlitz</source><volume>72</volume>: <fpage>177</fpage>–<lpage>194</lpage>.</mixed-citation></ref><ref id="B22"><mixed-citation xmlns:xlink="http://www.w3.org/1999/xlink" xlink:type="simple"><person-group><name name-style="western"><surname>Bretfeld</surname><given-names>G</given-names></name><name name-style="western"><surname>Schulz</surname><given-names>HJ</given-names></name></person-group> (<year>2012</year>) <article-title>New species of <italic><tp:taxon-name><tp:taxon-name-part taxon-name-part-type="genus">Sphaeridia</tp:taxon-name-part></tp:taxon-name></italic> Linnaniemi, 1912, sensu Bretfeld &amp; Trinklein 2000 (<tp:taxon-name><tp:taxon-name-part taxon-name-part-type="class">Insecta</tp:taxon-name-part></tp:taxon-name>, <tp:taxon-name><tp:taxon-name-part taxon-name-part-type="order">Collembola</tp:taxon-name-part></tp:taxon-name>) from Peru; with short descriptions of the males and a key to the <italic><tp:taxon-name><tp:taxon-name-part taxon-name-part-type="genus">Sphaeridia</tp:taxon-name-part></tp:taxon-name></italic> species described from South America.</article-title><source>Soil Organisms</source><volume>84</volume>: <fpage>513</fpage>–<lpage>527</lpage>.</mixed-citation></ref><ref id="B31"><mixed-citation xmlns:xlink="http://www.w3.org/1999/xlink" xlink:type="simple"><person-group><name name-style="western"><surname>Folsom</surname><given-names>JW</given-names></name><name name-style="western"><surname>Mills</surname><given-names>HB</given-names></name></person-group> (<year>1938</year>) <article-title>Contribution to the knowledge of the genus <italic><tp:taxon-name><tp:taxon-name-part taxon-name-part-type="genus">Sminthurides</tp:taxon-name-part></tp:taxon-name></italic> Börner.</article-title><source>Bulletim of the Museum of Comparative Zoology at Harvard</source><volume>82</volume>: <fpage>231</fpage>–<lpage>274</lpage>.</mixed-citation></ref><ref id="B55"><mixed-citation xmlns:xlink="http://www.w3.org/1999/xlink" xlink:type="simple"><person-group><name name-style="western"><surname>Stach</surname><given-names>J</given-names></name></person-group> (<year>1956</year>) <source>The Apterygotan fauna of Poland in relation to the world-fauna of this group of Insects. Family: <tp:taxon-name><tp:taxon-name-part taxon-name-part-type="family">Sminthuridae</tp:taxon-name-part></tp:taxon-name>.</source><publisher-name>Polska Akademia Nauk</publisher-name>, <publisher-loc>Państwowe Wydawnictwo Naukowe PWN, Kraków</publisher-loc>, <size units="page">287 pp</size>.</mixed-citation></ref><ref id="B26"><mixed-citation xmlns:xlink="http://www.w3.org/1999/xlink" xlink:type="simple"><person-group><name name-style="western"><surname>Delamare-Deboutteville</surname><given-names>C</given-names></name><name name-style="western"><surname>Massoud</surname><given-names>Z</given-names></name></person-group> (<year>1964</year>) <article-title>Collemboles symphypléones du Surinam.</article-title><source>Studies on the Fauna of Suriname and other Guyanas</source><volume>26</volume>: <fpage>56</fpage>–<lpage>81</lpage>.</mixed-citation></ref><ref id="B43"><mixed-citation xmlns:xlink="http://www.w3.org/1999/xlink" xlink:type="simple"><person-group><name name-style="western"><surname>Murphy</surname><given-names>DH</given-names></name></person-group> (<year>1966</year>) <article-title>Taxonomy and bionomics of eight species of <italic><tp:taxon-name><tp:taxon-name-part taxon-name-part-type="genus">Sphaeridia</tp:taxon-name-part></tp:taxon-name></italic> (<tp:taxon-name><tp:taxon-name-part taxon-name-part-type="order">Collembola</tp:taxon-name-part></tp:taxon-name>, <tp:taxon-name><tp:taxon-name-part taxon-name-part-type="family">Sminthuridae</tp:taxon-name-part></tp:taxon-name>) in a Singapore flood-plain.</article-title><source>Revue d’Ecologie et de Biologie du Sol</source><volume>3</volume>: <fpage>65</fpage>–<lpage>96</lpage>.</mixed-citation></ref><ref id="B24"><mixed-citation xmlns:xlink="http://www.w3.org/1999/xlink" xlink:type="simple"><person-group><name name-style="western"><surname>Christiansen</surname><given-names>K</given-names></name><name name-style="western"><surname>Bellinger</surname><given-names>P</given-names></name></person-group> (<year>1998</year>) <source>The <tp:taxon-name><tp:taxon-name-part taxon-name-part-type="order">Collembola</tp:taxon-name-part></tp:taxon-name> of North America, North of the Rio Grande: A taxonomic analysis.</source><publisher-name>Grinnell College</publisher-name>, <publisher-loc>Grinnell</publisher-loc>, <size units="page">1520 pp</size>.</mixed-citation></ref></ref-list></tp:taxon-treatment>
