# Supplementary material for: ﻿Two new species of Sminthurididae (Hexapoda, Collembola, Symphypleona) from Brazil with notes on Denisiella Folsom & Mills and Sphaeridia Linnaniemi
Source: Zookeys. 2023 Jul 31;1173:1–41. doi: 10.3897/zookeys.1173.106855 (PMC10407650; doi:10.3897/zookeys.1173.106855)
Supplement: XML Treatment for Sphaeridia piauiensis [file zookeys.1173.106855-treatment2.xml]

<!DOCTYPE tp:taxon-treatment
  PUBLIC "-//TaxonX//DTD Taxonomic Treatment Publishing DTD v0 20100105//EN" "tax-treatment-NSO.dtd">
<tp:taxon-treatment xmlns:tp="http://www.plazi.org/taxpub"><tp:treatment-meta><kwd-group><label>Taxon classification</label><kwd>
              <named-content content-type="kingdom">Animalia</named-content>
            </kwd><kwd>
              <named-content content-type="order">Collembola</named-content>
            </kwd><kwd>
              <named-content content-type="family">Sminthurididae</named-content>
            </kwd></kwd-group><mixed-citation publication-type="journal"><person-group><name><surname>Medeiros</surname><given-names>Gleyce da Silva</given-names></name><name><surname>da Silva</surname><given-names>Clécio Danilo Dias</given-names></name><name><surname>de França</surname><given-names>Josemária Silva</given-names></name><name><surname>Godeiro</surname><given-names>Nerivânia Nunes</given-names></name><name><surname>Bellini</surname><given-names>Bruno Cavalcante</given-names></name></person-group><article-title>﻿Two new species of <tp:taxon-name><tp:taxon-name-part taxon-name-part-type="family">Sminthurididae</tp:taxon-name-part></tp:taxon-name> (<tp:taxon-name><tp:taxon-name-part taxon-name-part-type="superclass">Hexapoda</tp:taxon-name-part></tp:taxon-name>, <tp:taxon-name><tp:taxon-name-part taxon-name-part-type="order">Collembola</tp:taxon-name-part></tp:taxon-name>, <tp:taxon-name><tp:taxon-name-part taxon-name-part-type="suborder">Symphypleona</tp:taxon-name-part></tp:taxon-name>) from Brazil with notes on <italic><tp:taxon-name><tp:taxon-name-part taxon-name-part-type="genus" reg="Denisiella">Denisiella</tp:taxon-name-part></tp:taxon-name></italic> Folsom &amp; Mills and <tp:taxon-name><tp:taxon-name-part taxon-name-part-type="genus" reg="Sphaeridia">Sphaeridia</tp:taxon-name-part></tp:taxon-name> Linnaniemi</article-title><source>Zookeys</source><day>31</day><month>07</month><year>2023</year><volume>1173</volume><fpage>1</fpage><lpage>41</lpage><pub-id pub-id-type="doi">10.3897/zookeys.1173.106855</pub-id></mixed-citation></tp:treatment-meta><tp:nomenclature><label>﻿</label><tp:taxon-name>
            <object-id xmlns:xlink="http://www.w3.org/1999/xlink" content-type="arpha" xlink:type="simple">C872CB77-A996-5C57-B90F-34A0C16B8F00</object-id>
            <tp:taxon-name-part taxon-name-part-type="genus" reg="Sphaeridia">Sphaeridia</tp:taxon-name-part>
            <tp:taxon-name-part taxon-name-part-type="species" reg="piauiensis">piauiensis</tp:taxon-name-part>
            <object-id xmlns:xlink="http://www.w3.org/1999/xlink" content-type="zoobank" xlink:type="simple">https://zoobank.org/3A3FB9DF-117B-4E36-B195-C097D270C357</object-id>
          </tp:taxon-name><tp:taxon-authority>Medeiros &amp; Bellini</tp:taxon-authority><tp:taxon-status xmlns:xlink="http://www.w3.org/1999/xlink" xlink:type="simple">sp. nov.</tp:taxon-status><xref ref-type="fig" rid="F6">Figs 6</xref><xref ref-type="fig" rid="F7">, 7</xref><xref ref-type="fig" rid="F8">, 8</xref><xref ref-type="fig" rid="F9">, 9</xref><xref ref-type="fig" rid="F10">, 10</xref><xref ref-type="fig" rid="F11">, 11</xref><xref ref-type="fig" rid="F12">, 12</xref><xref ref-type="table" rid="T1">, Table 1</xref></tp:nomenclature><tp:treatment-sec sec-type="type material" id="SECID0EIWBI"><title>Type material.</title><p><bold><italic>Holotype</italic></bold> male on slide, Brazil, Piauí state, Piracuruca municipality, Sete Cidades National Park, ‘Primeira Cidade’ (<named-content xmlns:xlink="http://www.w3.org/1999/xlink" content-type="dwc:verbatimCoordinates" xlink:type="simple"><named-content content-type="geo-json" specific-use="{&#34;type&#34;:&#34;Point&#34;,&#34;coordinates&#34;:[-41.680750,-4.095147]}" id="NCID0EWWBI" xlink:type="simple">4°05'42.53"S, 41°40'50.7"W</named-content></named-content>), 168 m, in sandy soil, ecotonal zone between Caatinga and Cerrado biomes, 14/V/2021, A.M.N. Silva col., pitfall traps. <bold><italic>Paratypes</italic></bold> on slides: one male, one female, and one juvenile, with the same data of the holotype.</p></tp:treatment-sec><tp:treatment-sec sec-type="diagnosis" id="SECID0E5WBI"><title>Diagnosis.</title><p>Male specimens with a pale purple body, antennae dark purple (Fig. <xref ref-type="fig" rid="F6">6A</xref>). Males <abbrev xmlns:xlink="http://www.w3.org/1999/xlink" xlink:title="antennal segment(s)" id="ABBRID0EIXBI" xlink:type="simple">Ant</abbrev> II with two spiniform microsensilla plus six long chaetae other than <bold>b1</bold>, <abbrev xmlns:xlink="http://www.w3.org/1999/xlink" xlink:title="antennal segment(s)" id="ABBRID0EOXBI" xlink:type="simple">Ant</abbrev> III with two or three spiniform microsensilla plus four long chaetae other than <bold>c3.</bold> Head without any medial chaeta, with 1+1 zones without cuticular granulation between the antennae. Medial prelabral chaetae longer than others in both sexes. Femur I and III with two and one curved chaetae, respectively. Tibiotarsus III of males with a IIpe chaeta leaf-shaped inserted in a large papilla (Fig. <xref ref-type="fig" rid="F6">6B</xref>), tibiotarsus III of females with <bold>Ipi</bold>, <bold>IIpi</bold>, <bold>IIIpi</bold>, and <bold>IVpi</bold> chaetae serrated. Ungues I–III without tunica or pseudonychia. Dorsal anal valve with three unpaired chaetae (<bold>as1</bold>, <bold>ms1</bold>, and <bold>ps1</bold>). Parafurcal area with seven chaetae. Tenaculum with 1+1 chaetae. Ventral tube in males highly modified with several apical processes, two of them in the posterior region lamellated (striated), with 1+1 chaetae (Fig. <xref ref-type="fig" rid="F6">6C</xref>), female ventral tube with 1+1 apical vesicles plus 1+1 chaetae (Fig. <xref ref-type="fig" rid="F6">6D</xref>). Dorsal dens with a basal appendage (Fig. <xref ref-type="fig" rid="F6">6E</xref>), <bold>J1–3</bold> and <bold>E1</bold> chaetae spiniform, ventral formula as 2,3,2...1 from the apex to the basis.</p><fig id="F6" position="float" orientation="portrait"><object-id xmlns:xlink="http://www.w3.org/1999/xlink" content-type="doi" xlink:type="simple">10.3897/zookeys.1173.106855.figure6</object-id><object-id xmlns:xlink="http://www.w3.org/1999/xlink" content-type="arpha" xlink:type="simple">4309FEF3-8D74-5759-9C85-C5C7BD9CFC9E</object-id><label>Figure 6.</label><caption><p><italic><tp:taxon-name><tp:taxon-name-part taxon-name-part-type="genus" reg="Sphaeridia">Sphaeridia</tp:taxon-name-part><tp:taxon-name-part taxon-name-part-type="species" reg="piauiensis">piauiensis</tp:taxon-name-part></tp:taxon-name></italic> sp. nov. <bold>A</bold> habitus of a male in ethanol (dorsal view) <bold>B</bold> leaf-shaped chaeta on dorsal tibiotarsus III of a male <bold>C</bold> male ventral tube (apex) <bold>D</bold> female ventral tube (apex), arrow points to a vesicle <bold>E</bold> female dens, arrow points to the basal appendage.</p></caption><graphic xmlns:xlink="http://www.w3.org/1999/xlink" xlink:href="zookeys-1173-001_article-106855__-g006.jpg" position="float" orientation="portrait" xlink:type="simple" id="oo_886198.jpg"><uri content-type="original_file" xlink:type="simple">https://binary.pensoft.net/fig/886198</uri></graphic></fig></tp:treatment-sec><tp:treatment-sec sec-type="description" id="SECID0EYZBI"><title>Description.</title><p><bold><italic>Body</italic></bold> (head + trunk) length of the type series ranging between 228 and 571 µm, holotype with 269 µm, male average size = 248 µm, female average size = 280 µm, entire type series average size = 259 µm. Male specimens with a pale purple body, antennae dark purple (Fig. <xref ref-type="fig" rid="F6">6A</xref>). Female color pattern unknown (studied specimen already on a glass slide).</p><p><bold><italic>Head</italic></bold> (Figs <xref ref-type="fig" rid="F7">7</xref>, <xref ref-type="fig" rid="F8">8</xref>). Antennae length 202 µm in the holotype. Holotype antennal segment ratio I:II:III:IV as 1:2.3:1.7:5.9. Males’ antenna: <abbrev xmlns:xlink="http://www.w3.org/1999/xlink" xlink:title="antennal segment(s)" id="ABBRID0EW1BI" xlink:type="simple">Ant</abbrev> I with six chaetae (Fig. <xref ref-type="fig" rid="F7">7A</xref>). <abbrev xmlns:xlink="http://www.w3.org/1999/xlink" xlink:title="antennal segment(s)" id="ABBRID0E51BI" xlink:type="simple">Ant</abbrev> II with element <bold>b1</bold> as a thick spine in a large papilla, plus 16 regular chaetae, six of them longer than others (three of them on basal half and three of them on distal half), plus two spiniform microsensilla (Fig. <xref ref-type="fig" rid="F7">7A</xref>). <abbrev xmlns:xlink="http://www.w3.org/1999/xlink" xlink:title="antennal segment(s)" id="ABBRID0EI2BI" xlink:type="simple">Ant</abbrev> III with element <bold>c3</bold> present as a thick spine in a papilla, plus 12 regular chaetae, four of them longer than others (two on basal half and two on distal half), plus two or three spiniform microsensilla; apical organ sensory rods in two independent shallow invaginations (Fig. <xref ref-type="fig" rid="F7">7A</xref>). <abbrev xmlns:xlink="http://www.w3.org/1999/xlink" xlink:title="antennal segment(s)" id="ABBRID0ES2BI" xlink:type="simple">Ant</abbrev> IV longer than <abbrev xmlns:xlink="http://www.w3.org/1999/xlink" xlink:title="antennal segment(s)" id="ABBRID0EW2BI" xlink:type="simple">Ant</abbrev> III, undivided, with ~ 61 chaetae, ~ 8 of them as a curved subapical sensilla (Fig. <xref ref-type="fig" rid="F7">7B</xref>). Females’ antenna: <abbrev xmlns:xlink="http://www.w3.org/1999/xlink" xlink:title="antennal segment(s)" id="ABBRID0E52BI" xlink:type="simple">Ant</abbrev> I with six chaetae (Fig. <xref ref-type="fig" rid="F7">7C</xref>). <abbrev xmlns:xlink="http://www.w3.org/1999/xlink" xlink:title="antennal segment(s)" id="ABBRID0EG3BI" xlink:type="simple">Ant</abbrev> II with 10 chaetae (Fig. <xref ref-type="fig" rid="F7">7C</xref>). <abbrev xmlns:xlink="http://www.w3.org/1999/xlink" xlink:title="antennal segment(s)" id="ABBRID0EO3BI" xlink:type="simple">Ant</abbrev> III with 10 chaetae, plus one apical spiniform microsensilla; apical organ sensory rods in two independent shallow invaginations (Fig. <xref ref-type="fig" rid="F7">7C</xref>). <abbrev xmlns:xlink="http://www.w3.org/1999/xlink" xlink:title="antennal segment(s)" id="ABBRID0EW3BI" xlink:type="simple">Ant</abbrev> IV longer than <abbrev xmlns:xlink="http://www.w3.org/1999/xlink" xlink:title="antennal segment(s)" id="ABBRID0E13BI" xlink:type="simple">Ant</abbrev> III and undivided, with ~ 54 chaetae, ~ 7 of them as curved subapical sensilla (Fig. <xref ref-type="fig" rid="F7">7D</xref>). Head capsule (both sexes): Eyes 8+8 plus one interocular chaeta, head capsule normal (not elongated) (Fig. <xref ref-type="fig" rid="F8">8A</xref>). Clypeal area <bold>a–f</bold> lines with 3/6/3–4/4/4/5 dorsal + ventral chaetae, respectively (Fig. <xref ref-type="fig" rid="F8">8A, B</xref>). Interantennal area <bold>α</bold> and <bold>β</bold> lines with 2/2 chaetae, respectively; frontal area <bold>A–E</bold> lines with 1/1/1–2/1/2 chaetae, respectively; 1+1 interocular chaetae present; 1+1 zones without cuticular granulation present between the antennae (Fig. <xref ref-type="fig" rid="F8">8A</xref>). Labial basomedian and basolateral fields with three chaetae each (Fig. <xref ref-type="fig" rid="F8">8C</xref>). Six prelabral chaetae present, medial chaetae longer and thicker than the others (Fig. <xref ref-type="fig" rid="F8">8C</xref>); labral <bold>p</bold>, <bold>m</bold>, and <bold>a</bold> lines with 4, 5, 4 chaetae, respectively; each chaeta of <bold>a</bold> line in an individual papilla (Fig. <xref ref-type="fig" rid="F8">8D</xref>). Mandibles normal (not elongated), with 4+5 incisive apical teeth (Fig. <xref ref-type="fig" rid="F8">8E</xref>). Maxillae and labial palp papillae unclear. Anterior head, labrum, labium, and visible mouthparts without any clear sexual dimorphism.</p><fig id="F7" position="float" orientation="portrait"><object-id xmlns:xlink="http://www.w3.org/1999/xlink" content-type="doi" xlink:type="simple">10.3897/zookeys.1173.106855.figure7</object-id><object-id xmlns:xlink="http://www.w3.org/1999/xlink" content-type="arpha" xlink:type="simple">EC3CF191-B1FC-5B6A-8158-4979524A2960</object-id><label>Figure 7.</label><caption><p><italic><tp:taxon-name><tp:taxon-name-part taxon-name-part-type="genus" reg="Sphaeridia">Sphaeridia</tp:taxon-name-part><tp:taxon-name-part taxon-name-part-type="species" reg="piauiensis">piauiensis</tp:taxon-name-part></tp:taxon-name></italic> sp. nov. antenna (dorsal view) <bold>A, B</bold> male antenna <bold>A</bold><abbrev xmlns:xlink="http://www.w3.org/1999/xlink" xlink:title="antennal segment(s)" id="ABBRID0EF6BI" xlink:type="simple">Ant</abbrev> I–III <bold>B</bold><abbrev xmlns:xlink="http://www.w3.org/1999/xlink" xlink:title="antennal segment(s)" id="ABBRID0EL6BI" xlink:type="simple">Ant</abbrev> IV <bold>C, D</bold> female antenna <bold>C</bold><abbrev xmlns:xlink="http://www.w3.org/1999/xlink" xlink:title="antennal segment(s)" id="ABBRID0ET6BI" xlink:type="simple">Ant</abbrev> I–III <bold>D</bold><abbrev xmlns:xlink="http://www.w3.org/1999/xlink" xlink:title="antennal segment(s)" id="ABBRID0EZ6BI" xlink:type="simple">Ant</abbrev> IV.</p></caption><graphic xmlns:xlink="http://www.w3.org/1999/xlink" xlink:href="zookeys-1173-001_article-106855__-g007.jpg" position="float" orientation="portrait" xlink:type="simple" id="oo_886199.jpg"><uri content-type="original_file" xlink:type="simple">https://binary.pensoft.net/fig/886199</uri></graphic></fig><fig id="F8" position="float" orientation="portrait"><object-id xmlns:xlink="http://www.w3.org/1999/xlink" content-type="doi" xlink:type="simple">10.3897/zookeys.1173.106855.figure8</object-id><object-id xmlns:xlink="http://www.w3.org/1999/xlink" content-type="arpha" xlink:type="simple">7DC03377-52AD-5B96-A190-80A8C4C3F73E</object-id><label>Figure 8.</label><caption><p><italic><tp:taxon-name><tp:taxon-name-part taxon-name-part-type="genus" reg="Sphaeridia">Sphaeridia</tp:taxon-name-part><tp:taxon-name-part taxon-name-part-type="species" reg="piauiensis">piauiensis</tp:taxon-name-part></tp:taxon-name></italic> sp. nov. head <bold>A</bold> male anterior head chaetotaxy (eyes omitted), arrow points to a chaeta which can be present or absent <bold>B</bold> male labial and post-labial (ventral) chaetotaxy <bold>C</bold> male labral chaetotaxy <bold>D</bold> male mandibles apexes (incisive teeth).</p></caption><graphic xmlns:xlink="http://www.w3.org/1999/xlink" xlink:href="zookeys-1173-001_article-106855__-g008.jpg" position="float" orientation="portrait" xlink:type="simple" id="oo_886200.jpg"><uri content-type="original_file" xlink:type="simple">https://binary.pensoft.net/fig/886200</uri></graphic></fig><p><bold><italic>Trunk</italic></bold> (Figs <xref ref-type="fig" rid="F9">9</xref>, <xref ref-type="fig" rid="F10">10</xref>). Large abdomen: thorax continuous with the abdomen, without clear segmentations in both sexes. Males: <abbrev xmlns:xlink="http://www.w3.org/1999/xlink" xlink:title="thoracic segment(s)" id="ABBRID0ERBCI" xlink:type="simple">Th</abbrev> II with one <bold>a</bold> chaeta inside a cavity and two <bold>m</bold> chaetae; <abbrev xmlns:xlink="http://www.w3.org/1999/xlink" xlink:title="thoracic segment(s)" id="ABBRID0EZBCI" xlink:type="simple">Th</abbrev> III with two <bold>a</bold> and two <bold>m</bold> chaetae; <abbrev xmlns:xlink="http://www.w3.org/1999/xlink" xlink:title="abdominal segment(s)" id="ABBRID0EBCCI" xlink:type="simple">Abd</abbrev> I without chaetae, <abbrev xmlns:xlink="http://www.w3.org/1999/xlink" xlink:title="abdominal segment(s)" id="ABBRID0EFCCI" xlink:type="simple">Abd</abbrev> II with bothriotricha <bold>A</bold>, <bold>B</bold>, and <bold>C</bold> slightly misaligned, with two <bold>a</bold>, three <bold>m</bold>, and three <bold>p</bold> regular chaetae near the bothriotricha; <abbrev xmlns:xlink="http://www.w3.org/1999/xlink" xlink:title="abdominal segment(s)" id="ABBRID0EVCCI" xlink:type="simple">Abd</abbrev> III–IV with three main lines of chaetae above the bothriotrichum <bold>C</bold>: <bold>dII-1</bold> with five, <bold>dIII-1</bold> with five, <bold>dV-1</bold> with three, plus two lateral chaetae under the bothriotrichum <bold>C</bold> (Fig. <xref ref-type="fig" rid="F9">9A</xref>). Parafurcal area with four rows of chaetae with two, two, one, and two (total of seven) chaetae, neosminthuroid chaetae absent (Fig. <xref ref-type="fig" rid="F10">10A</xref>). Females: <abbrev xmlns:xlink="http://www.w3.org/1999/xlink" xlink:title="thoracic segment(s)" id="ABBRID0ELDCI" xlink:type="simple">Th</abbrev> II with one <bold>a</bold> chaeta inside a cavity and two <bold>m</bold> chaetae; <abbrev xmlns:xlink="http://www.w3.org/1999/xlink" xlink:title="thoracic segment(s)" id="ABBRID0ETDCI" xlink:type="simple">Th</abbrev> III with two <bold>a</bold> and two <bold>m</bold> chaetae; <abbrev xmlns:xlink="http://www.w3.org/1999/xlink" xlink:title="abdominal segment(s)" id="ABBRID0E2DCI" xlink:type="simple">Abd</abbrev> I without chaetae, <abbrev xmlns:xlink="http://www.w3.org/1999/xlink" xlink:title="abdominal segment(s)" id="ABBRID0E6DCI" xlink:type="simple">Abd</abbrev> II with bothriotricha <bold>A</bold>, <bold>B</bold>, and <bold>C</bold> slightly misaligned, with two <bold>a</bold>, three <bold>m</bold>, and three <bold>p</bold> regular chaetae near the bothriotricha; <abbrev xmlns:xlink="http://www.w3.org/1999/xlink" xlink:title="abdominal segment(s)" id="ABBRID0EPECI" xlink:type="simple">Abd</abbrev> III–IV with four main lines of chaetae above the bothriotrichum <bold>C</bold>: <bold>dI-1</bold> with seven, <bold>dII-1</bold> with five, <bold>dIII–1</bold> with five, <bold>dV–1</bold> with three, plus two lateral chaetae under the bothriotrichum C (Fig. <xref ref-type="fig" rid="F9">9B</xref>). Parafurcal area with four rows of chaetae with two, two, one, and two (total of seven) chaetae, neosminthuroid chaetae absent (Fig. <xref ref-type="fig" rid="F10">10C</xref>). Small abdomen: including <abbrev xmlns:xlink="http://www.w3.org/1999/xlink" xlink:title="abdominal segment(s)" id="ABBRID0EFFCI" xlink:type="simple">Abd</abbrev> V–VI in both sexes. Males: <abbrev xmlns:xlink="http://www.w3.org/1999/xlink" xlink:title="abdominal segment(s)" id="ABBRID0EJFCI" xlink:type="simple">Abd</abbrev> V with bothriotricha <bold>D</bold> and <bold>E</bold> present, plus two regular chaetae. Dorsal anal valve with <bold>as1–3</bold>, <bold>ms1–3</bold>, and <bold>ps1–2</bold> chaetae, <bold>as1</bold>, <bold>ms1</bold>, and <bold>ps1</bold> unpaired; each ventral anal valve with <bold>aai1</bold>, <bold>ai1–3</bold>, <bold>ami1</bold> (as an oval organ lacking any inner sensillum), <bold>mi1–2</bold>, <bold>mpi1</bold>, and <bold>pi1–3</bold> chaetae (Fig. <xref ref-type="fig" rid="F10">10B</xref>). Females: <abbrev xmlns:xlink="http://www.w3.org/1999/xlink" xlink:title="abdominal segment(s)" id="ABBRID0ENGCI" xlink:type="simple">Abd</abbrev> V with bothriotricha <bold>D</bold> and <bold>E</bold> present, plus two regular chaetae. Dorsal anal valve with <bold>as1–3</bold>, <bold>ms1–3</bold>, and <bold>ps1–2</bold> chaetae, <bold>as1</bold>, <bold>ms1</bold>, and <bold>ps1</bold> unpaired; each ventral anal valve with <bold>aai1</bold>, <bold>ai1–3</bold>, <bold>ami1</bold> (as an oval organ lacking any inner sensillum), <bold>mi1–3</bold>, <bold>mpi1</bold>, and <bold>pi1–3</bold> chaetae (Fig. <xref ref-type="fig" rid="F10">10C</xref>). Genital plate chaetotaxy unclear in both sexes.</p><fig id="F9" position="float" orientation="portrait"><object-id xmlns:xlink="http://www.w3.org/1999/xlink" content-type="doi" xlink:type="simple">10.3897/zookeys.1173.106855.figure9</object-id><object-id xmlns:xlink="http://www.w3.org/1999/xlink" content-type="arpha" xlink:type="simple">9F2632F9-6AD3-5F15-81C7-4FE78CE17B36</object-id><label>Figure 9.</label><caption><p><italic><tp:taxon-name><tp:taxon-name-part taxon-name-part-type="genus" reg="Sphaeridia">Sphaeridia</tp:taxon-name-part><tp:taxon-name-part taxon-name-part-type="species" reg="piauiensis">piauiensis</tp:taxon-name-part></tp:taxon-name></italic> sp. nov. large abdomen <bold>A</bold> male <bold>B</bold> female.</p></caption><graphic xmlns:xlink="http://www.w3.org/1999/xlink" xlink:href="zookeys-1173-001_article-106855__-g009.jpg" position="float" orientation="portrait" xlink:type="simple" id="oo_886201.jpg"><uri content-type="original_file" xlink:type="simple">https://binary.pensoft.net/fig/886201</uri></graphic></fig><fig id="F10" position="float" orientation="portrait"><object-id xmlns:xlink="http://www.w3.org/1999/xlink" content-type="doi" xlink:type="simple">10.3897/zookeys.1173.106855.figure10</object-id><object-id xmlns:xlink="http://www.w3.org/1999/xlink" content-type="arpha" xlink:type="simple">9412FCC5-1A6A-5285-AC2F-BD16742AF21F</object-id><label>Figure 10.</label><caption><p><italic><tp:taxon-name><tp:taxon-name-part taxon-name-part-type="genus" reg="Sphaeridia">Sphaeridia</tp:taxon-name-part><tp:taxon-name-part taxon-name-part-type="species" reg="piauiensis">piauiensis</tp:taxon-name-part></tp:taxon-name></italic> sp. nov. parafurcal area and small abdomen <bold>A</bold> male parafurcal area <bold>B</bold> male small abdomen <bold>C</bold> female parafurcal area and small abdomen.</p></caption><graphic xmlns:xlink="http://www.w3.org/1999/xlink" xlink:href="zookeys-1173-001_article-106855__-g010.jpg" position="float" orientation="portrait" xlink:type="simple" id="oo_886202.jpg"><uri content-type="original_file" xlink:type="simple">https://binary.pensoft.net/fig/886202</uri></graphic></fig><p><bold><italic>Abdominal appendages</italic></bold> (Fig. <xref ref-type="fig" rid="F11">11</xref>). Ventral tube in males symmetrical, with at least three anterior projections and at least eight posterior projections, two of them lamellated (striated), with 1+1 distal chaetae on lateral flaps (Fig. <xref ref-type="fig" rid="F11">11A</xref>), females with 1+1 vesicles and 1+1 distal chaetae (Fig. <xref ref-type="fig" rid="F6">6D</xref>). Tenaculum ramus with three teeth, each plus an apically rounded basal appendix, corpus with 1+1 chaetae. Manubrium with four dorsal chaetae (Fig. <xref ref-type="fig" rid="F11">11B</xref>); dens with a basal appendage and 15 dorsal (posterior) chaetae, lines <bold>E/P/PJ/J</bold> with 2/2/8/3 chaetae, respectively; <bold>J</bold> line and <bold>E1</bold> chaeta as thick acuminated spiniform chaetae (Fig. <xref ref-type="fig" rid="F11">11D</xref>); dens ventrally (anteriorly) with eight chaetae, following the formula from the apex to the basis: 2,3,2...1 (Fig. <xref ref-type="fig" rid="F11">11C</xref>). Mucro narrow with a broad apex, with an external lamella smooth and an internal lamella serrated with ~ 22 teeth; mucronal chaeta absent (Fig. <xref ref-type="fig" rid="F11">11D</xref>). Furca without any clear sexual dimorphism. Manubrium:dens:mucro ratio of the holotype = 3.3:6.4:1.</p><fig id="F11" position="float" orientation="portrait"><object-id xmlns:xlink="http://www.w3.org/1999/xlink" content-type="doi" xlink:type="simple">10.3897/zookeys.1173.106855.figure11</object-id><object-id xmlns:xlink="http://www.w3.org/1999/xlink" content-type="arpha" xlink:type="simple">DE45F692-5D30-5C43-A472-4FB38B1B09AD</object-id><label>Figure 11.</label><caption><p><italic><tp:taxon-name><tp:taxon-name-part taxon-name-part-type="genus" reg="Sphaeridia">Sphaeridia</tp:taxon-name-part><tp:taxon-name-part taxon-name-part-type="species" reg="piauiensis">piauiensis</tp:taxon-name-part></tp:taxon-name></italic> sp. nov. male abdominal appendages <bold>A</bold> ventral tube (lateral view) <bold>B</bold> manubrial chaetotaxy (lateral view) <bold>C</bold> ventral dens chaetotaxy <bold>D</bold> dorsal dens chaetotaxy and mucro.</p></caption><graphic xmlns:xlink="http://www.w3.org/1999/xlink" xlink:href="zookeys-1173-001_article-106855__-g011.jpg" position="float" orientation="portrait" xlink:type="simple" id="oo_886203.jpg"><uri content-type="original_file" xlink:type="simple">https://binary.pensoft.net/fig/886203</uri></graphic></fig><p><bold><italic>Legs</italic></bold> (Fig. <xref ref-type="fig" rid="F12">12</xref>). Leg I: coxa with one chaeta; trochanter with two chaetae; femur with 11 chaetae, two of them as curved chaetae; tibiotarsus with 34 chaetae and two oval organs (<bold>O2pe</bold>, <bold>O2ae</bold>), whorls I/II/III/IV/V with 9/8/7/5/5 chaetae respectively (Fig. <xref ref-type="fig" rid="F12">12A, B</xref>). Leg II: coxa with one chaeta; trochanter with two chaetae; femur with 10 chaetae; tibiotarsus with 34 chaetae and two oval organs (<bold>O2pe</bold>, <bold>O2ae</bold>), whorls I/II/III/IV/V with 9/8/7/5/5 chaetae, respectively (Fig. <xref ref-type="fig" rid="F12">12C, D</xref>). Leg III: coxa with two chaetae; trochanter with four chaetae; femur with 11 chaetae, one as a short curved chaeta; tibiotarsus in males with 36 chaetae and two oval organs (<bold>O2pe</bold>, <bold>O2ae</bold>), chaeta IIpe leaf-shaped in a papilla plus two regular chaetae, whorls I/II/III/IV/V with 9/9/7/6/5 chaetae respectively (Fig. <xref ref-type="fig" rid="F12">12E, F</xref>); tibiotarsus in females with 35 chaetae and two oval organs (<bold>O2pe</bold>, <bold>O2ae</bold>), chaetae <bold>Ipi</bold>, <bold>IIpi</bold>, <bold>IIIpi</bold> and <bold>IVpi</bold> serrated, whorls I/II/III/IV/V with 9/8/7/6/5 chaetae respectively (Fig. <xref ref-type="fig" rid="F12">12G</xref>). Oval organs of all tibiotarsi in both sexes with a tiny inner sensillum, each (not represented in the figures). Foot complexes: pretarsi I–III with anterior and posterior chaetae each; ungues I–II more slender than the unguis III, with one dorsal unpaired tooth and one internal unpaired tooth, ungues without tunica and pseudonychia; unguiculi I–III without teeth, with all lamellae smooth, unguiculi filament pre-apical and reaching the apex of the ungues in legs I and II, absent in leg III; ratio of ungues I–III in the holotype = 1:0.97:0.96.</p><fig id="F12" position="float" orientation="portrait"><object-id xmlns:xlink="http://www.w3.org/1999/xlink" content-type="doi" xlink:type="simple">10.3897/zookeys.1173.106855.figure12</object-id><object-id xmlns:xlink="http://www.w3.org/1999/xlink" content-type="arpha" xlink:type="simple">E344A3E3-F218-507D-B1EC-F64CE32BCB69</object-id><label>Figure 12.</label><caption><p><italic><tp:taxon-name><tp:taxon-name-part taxon-name-part-type="genus" reg="Sphaeridia">Sphaeridia</tp:taxon-name-part><tp:taxon-name-part taxon-name-part-type="species" reg="piauiensis">piauiensis</tp:taxon-name-part></tp:taxon-name></italic> sp. nov. male legs <bold>A</bold> coxa, femur, and trochanter of leg I <bold>B</bold> tibiotarsus and empodial complex of leg I <bold>C</bold> coxa, femur, and trochanter of leg II <bold>D</bold> tibiotarsus and empodial complex of leg II <bold>E</bold> coxa, femur and trochanter of leg III <bold>F</bold> tibiotarsus and empodial complex of leg III <bold>G</bold> tibiotarsus and empodial complex of leg III of the female.</p></caption><graphic xmlns:xlink="http://www.w3.org/1999/xlink" xlink:href="zookeys-1173-001_article-106855__-g012.jpg" position="float" orientation="portrait" xlink:type="simple" id="oo_886204.jpg"><uri content-type="original_file" xlink:type="simple">https://binary.pensoft.net/fig/886204</uri></graphic></fig></tp:treatment-sec><tp:treatment-sec sec-type="etymology" id="SECID0ENOCI"><title>Etymology.</title><p>The species was named after its type locality, Piauí State, Brazil.</p></tp:treatment-sec><tp:treatment-sec sec-type="remarks" id="SECID0ESOCI"><title>Remarks.</title><p><italic><tp:taxon-name><tp:taxon-name-part taxon-name-part-type="genus" reg="Sphaeridia">Sphaeridia</tp:taxon-name-part><tp:taxon-name-part taxon-name-part-type="species" reg="piauiensis">piauiensis</tp:taxon-name-part></tp:taxon-name></italic> sp. nov. belongs to the <italic><tp:taxon-name><tp:taxon-name-part taxon-name-part-type="genus" reg="Sphaeridia"/><tp:taxon-name-part taxon-name-part-type="species" reg="irmleri">irmleri</tp:taxon-name-part></tp:taxon-name></italic> group sensu <xref ref-type="bibr" rid="B21">Bretfeld and Gauer (1994)</xref> due to its complex male ventral tube without asymmetrical structures or medial processes. The <italic><tp:taxon-name><tp:taxon-name-part taxon-name-part-type="genus" reg="Sphaeridia"/><tp:taxon-name-part taxon-name-part-type="species" reg="irmleri">irmleri</tp:taxon-name-part></tp:taxon-name></italic> group holds only three Neotropical species: <italic><tp:taxon-name><tp:taxon-name-part taxon-name-part-type="genus" reg="Sphaeridia">S.</tp:taxon-name-part><tp:taxon-name-part taxon-name-part-type="species" reg="irmleri">irmleri</tp:taxon-name-part></tp:taxon-name></italic> Bretfeld &amp; Gauer, 1994, <italic><tp:taxon-name><tp:taxon-name-part taxon-name-part-type="genus" reg="Sphaeridia">S.</tp:taxon-name-part><tp:taxon-name-part taxon-name-part-type="species" reg="fibulifera">fibulifera</tp:taxon-name-part></tp:taxon-name></italic> Bretfeld &amp; Gauer, 1994, and <italic><tp:taxon-name><tp:taxon-name-part taxon-name-part-type="genus" reg="Sphaeridia">S.</tp:taxon-name-part><tp:taxon-name-part taxon-name-part-type="species" reg="peruensis">peruensis</tp:taxon-name-part></tp:taxon-name></italic> Bretfeld &amp; Schulz, 2012. Although they resemble <italic><tp:taxon-name><tp:taxon-name-part taxon-name-part-type="genus" reg="Sphaeridia">S.</tp:taxon-name-part><tp:taxon-name-part taxon-name-part-type="species" reg="piauiensis">piauiensis</tp:taxon-name-part></tp:taxon-name></italic> sp. nov. by the complex male ventral tube, <italic><tp:taxon-name><tp:taxon-name-part taxon-name-part-type="genus" reg="Sphaeridia">S.</tp:taxon-name-part><tp:taxon-name-part taxon-name-part-type="species" reg="irmleri">irmleri</tp:taxon-name-part></tp:taxon-name></italic> and <italic><tp:taxon-name><tp:taxon-name-part taxon-name-part-type="genus" reg="Sphaeridia">S.</tp:taxon-name-part><tp:taxon-name-part taxon-name-part-type="species" reg="fibulifera">fibulifera</tp:taxon-name-part></tp:taxon-name></italic> males have a smooth and long chaeta <bold>IIpe</bold> on tibiotarsus III, while males of <italic><tp:taxon-name><tp:taxon-name-part taxon-name-part-type="genus" reg="Sphaeridia">S.</tp:taxon-name-part><tp:taxon-name-part taxon-name-part-type="species" reg="piauiensis">piauiensis</tp:taxon-name-part></tp:taxon-name></italic> sp. nov. and <italic><tp:taxon-name><tp:taxon-name-part taxon-name-part-type="genus" reg="Sphaeridia">S.</tp:taxon-name-part><tp:taxon-name-part taxon-name-part-type="species" reg="peruensis">peruensis</tp:taxon-name-part></tp:taxon-name></italic> have a leaf-shaped <bold>IIpe</bold> chaeta. Regarding the tibiotarsal chaetotaxy, <italic><tp:taxon-name><tp:taxon-name-part taxon-name-part-type="genus" reg="Sphaeridia">S.</tp:taxon-name-part><tp:taxon-name-part taxon-name-part-type="species" reg="piauiensis">piauiensis</tp:taxon-name-part></tp:taxon-name></italic> sp. nov. differs from <italic><tp:taxon-name><tp:taxon-name-part taxon-name-part-type="genus" reg="Sphaeridia">S.</tp:taxon-name-part><tp:taxon-name-part taxon-name-part-type="species" reg="peruensis">peruensis</tp:taxon-name-part></tp:taxon-name></italic> by presenting the tibiotarsus III <bold>IIIpi</bold> chaeta of normal shape in males and ventral tube with 1+1 chaetae, while <italic><tp:taxon-name><tp:taxon-name-part taxon-name-part-type="genus" reg="Sphaeridia">S.</tp:taxon-name-part><tp:taxon-name-part taxon-name-part-type="species" reg="peruensis">peruensis</tp:taxon-name-part></tp:taxon-name></italic> presents tibiotarsus III <bold>IIIpi</bold> chaeta forked in males and the absence of ventral tube chaeta. Also <italic><tp:taxon-name><tp:taxon-name-part taxon-name-part-type="genus" reg="Sphaeridia">S.</tp:taxon-name-part><tp:taxon-name-part taxon-name-part-type="species" reg="peruensis">peruensis</tp:taxon-name-part></tp:taxon-name></italic> presents two pairs of hooks on the furca (a pair on the manubrium and another on the dens), while they are absent in <italic><tp:taxon-name><tp:taxon-name-part taxon-name-part-type="genus" reg="Sphaeridia">S.</tp:taxon-name-part><tp:taxon-name-part taxon-name-part-type="species" reg="piauiensis">piauiensis</tp:taxon-name-part></tp:taxon-name></italic> sp. nov. The leaf-shaped chaeta on the tibiotarsus III of the male is also seen in the Brazilian species <italic><tp:taxon-name><tp:taxon-name-part taxon-name-part-type="genus" reg="Sphaeridia">S.</tp:taxon-name-part><tp:taxon-name-part taxon-name-part-type="species" reg="heloisae">heloisae</tp:taxon-name-part></tp:taxon-name></italic> Arlé, 1984, but this species belongs to the <italic>brevipila</italic> group due to the presence of a posterior medial process on the male ventral tube, absent in <italic><tp:taxon-name><tp:taxon-name-part taxon-name-part-type="genus" reg="Sphaeridia">S.</tp:taxon-name-part><tp:taxon-name-part taxon-name-part-type="species" reg="piauiensis">piauiensis</tp:taxon-name-part></tp:taxon-name></italic> sp. nov. The female of <italic><tp:taxon-name><tp:taxon-name-part taxon-name-part-type="genus" reg="Sphaeridia">S.</tp:taxon-name-part><tp:taxon-name-part taxon-name-part-type="species" reg="piauiensis">piauiensis</tp:taxon-name-part></tp:taxon-name></italic> sp. nov. presents the tibiotarsus III chaeta <bold>Ipi</bold> toothed, which makes it the sole species from the Neotropical Region with such recorded morphology. Additionally, the new species does not present the chaeta <bold>p0</bold> in the labral region (Fig. <xref ref-type="fig" rid="F8">8C</xref>), something unusual to other <tp:taxon-name><tp:taxon-name-part taxon-name-part-type="suborder">Symphypleona</tp:taxon-name-part></tp:taxon-name> genera. However, this information is mostly undescribed for other species of <italic><tp:taxon-name><tp:taxon-name-part taxon-name-part-type="genus" reg="Sphaeridia">Sphaeridia</tp:taxon-name-part></tp:taxon-name></italic>, so it is not clear if it has any value as a specific diagnostic trait.</p></tp:treatment-sec><tp:treatment-sec><!--Section generated to contain objects referenced in tp:taxon-treatment.--><table-wrap id="T1" position="float" orientation="portrait"><label>Table 1.</label><caption><p>Main diagnostic characters of Neotropical <italic><tp:taxon-name><tp:taxon-name-part taxon-name-part-type="genus" reg="Sphaeridia">Sphaeridia</tp:taxon-name-part></tp:taxon-name></italic> species.</p></caption><table id="TID0E25BI" rules="all"><tbody><tr><th rowspan="1" colspan="1">Species (known sexes) / characters</th><th rowspan="1" colspan="1">Color</th><th rowspan="1" colspan="1">Eyes</th><th rowspan="1" colspan="1">Frontal head atypical chaetae</th><th rowspan="1" colspan="1">Tibiotarsus III - Ipe (♂)</th><th rowspan="1" colspan="1">Tibiotarsus III - IIpe (♂)</th><th rowspan="1" colspan="1">Tibiotarsus III - IIIpi (♂)</th><th rowspan="1" colspan="1">Tibiotarsus III - IVpi (♂)</th><th rowspan="1" colspan="1">Tibiotarsus III - IIIpi (♀)</th><th rowspan="1" colspan="1">Tibiotarsus III - IVpi (♀)</th><th rowspan="1" colspan="1">Dental basal papilla</th><th rowspan="1" colspan="1">Dens dorsal chaetae</th><th rowspan="1" colspan="1">VT anterior processes (♂)</th><th rowspan="1" colspan="1">VT posterior processes (♂)</th><th rowspan="1" colspan="1">VT chaetae</th></tr><tr><td rowspan="1" colspan="1"><italic><tp:taxon-name><tp:taxon-name-part taxon-name-part-type="genus" reg="Sphaeridia">S.</tp:taxon-name-part><tp:taxon-name-part taxon-name-part-type="species" reg="aserrata">aserrata</tp:taxon-name-part></tp:taxon-name></italic><sup>3</sup> (♂,♀)</td><td rowspan="1" colspan="1">Dark blue-violet (♂), Pale blue (♀)</td><td rowspan="1" colspan="1">8+8</td><td rowspan="1" colspan="1">Nc</td><td rowspan="1" colspan="1">?</td><td rowspan="1" colspan="1">Fk</td><td rowspan="1" colspan="1">?</td><td rowspan="1" colspan="1">?</td><td rowspan="1" colspan="1">Nc</td><td rowspan="1" colspan="1">Nc</td><td rowspan="1" colspan="1">+</td><td rowspan="1" colspan="1">16</td><td rowspan="1" colspan="1">?</td><td rowspan="1" colspan="1">1+1 vesicles</td><td rowspan="1" colspan="1">1+1</td></tr><tr><td rowspan="1" colspan="1"><italic><tp:taxon-name><tp:taxon-name-part taxon-name-part-type="genus" reg="Sphaeridia">S.</tp:taxon-name-part><tp:taxon-name-part taxon-name-part-type="species" reg="aspinosa">aspinosa</tp:taxon-name-part></tp:taxon-name></italic><sup>6</sup> (♂)</td><td rowspan="1" colspan="1">Red-violet</td><td rowspan="1" colspan="1">?</td><td rowspan="1" colspan="1">Nc</td><td rowspan="1" colspan="1">?</td><td rowspan="1" colspan="1">Sm, Ac, Lg</td><td rowspan="1" colspan="1">Tth</td><td rowspan="1" colspan="1">Nc</td><td rowspan="1" colspan="1">?</td><td rowspan="1" colspan="1">?</td><td rowspan="1" colspan="1">-?</td><td rowspan="1" colspan="1">?</td><td rowspan="1" colspan="1">-?</td><td rowspan="1" colspan="1">1 small median, 1+1 slender, apical knob processes</td><td rowspan="1" colspan="1">1+1</td></tr><tr><td rowspan="1" colspan="1"><italic><tp:taxon-name><tp:taxon-name-part taxon-name-part-type="genus" reg="Sphaeridia">S.</tp:taxon-name-part><tp:taxon-name-part taxon-name-part-type="species" reg="betschi">betschi</tp:taxon-name-part></tp:taxon-name></italic><sup>2</sup> (♂,♀)</td><td rowspan="1" colspan="1">Dark purple thorax and posterior abdomen, frontal head paler (♂); pale with pigmented <abbrev xmlns:xlink="http://www.w3.org/1999/xlink" xlink:title="antennal segment(s)" id="ABBRID0EGPAE" xlink:type="simple">Ant</abbrev> IV (♀)</td><td rowspan="1" colspan="1">6+6</td><td rowspan="1" colspan="1">?</td><td rowspan="1" colspan="1">Nc on Pp</td><td rowspan="1" colspan="1">Sh, Ls or Nc on Pp</td><td rowspan="1" colspan="1">Tth or Fk</td><td rowspan="1" colspan="1">Tth or Nc</td><td rowspan="1" colspan="1">Sm, Tn</td><td rowspan="1" colspan="1">Tth</td><td rowspan="1" colspan="1">-</td><td rowspan="1" colspan="1">14–17</td><td rowspan="1" colspan="1">-</td><td rowspan="1" colspan="1">-</td><td rowspan="1" colspan="1">?</td></tr><tr><td rowspan="1" colspan="1"><italic><tp:taxon-name><tp:taxon-name-part taxon-name-part-type="genus" reg="Sphaeridia">S.</tp:taxon-name-part><tp:taxon-name-part taxon-name-part-type="species" reg="biclava">biclava</tp:taxon-name-part></tp:taxon-name></italic><sup>6</sup> (♂)</td><td rowspan="1" colspan="1">Red-violet</td><td rowspan="1" colspan="1">?</td><td rowspan="1" colspan="1">Nc</td><td rowspan="1" colspan="1">?</td><td rowspan="1" colspan="1">Sm, Ac, Lg</td><td rowspan="1" colspan="1">Tth</td><td rowspan="1" colspan="1">Nc or Tth</td><td rowspan="1" colspan="1">?</td><td rowspan="1" colspan="1">?</td><td rowspan="1" colspan="1">-?</td><td rowspan="1" colspan="1">?</td><td rowspan="1" colspan="1">?</td><td rowspan="1" colspan="1">1 thick median, 1+1 thick asymmetrical processes with apexes truncate or knobbed</td><td rowspan="1" colspan="1">1+1</td></tr><tr><td rowspan="1" colspan="1"><italic><tp:taxon-name><tp:taxon-name-part taxon-name-part-type="genus" reg="Sphaeridia">S.</tp:taxon-name-part><tp:taxon-name-part taxon-name-part-type="species" reg="biniserrata">biniserrata</tp:taxon-name-part></tp:taxon-name></italic><sup>1</sup>,<sup>2,10</sup> (♂,♀)</td><td rowspan="1" colspan="1">Pale purple (♂) Blue-violet, antennal segments dark (♀)</td><td rowspan="1" colspan="1">6+6–8+8</td><td rowspan="1" colspan="1">Nc</td><td rowspan="1" colspan="1">Nc</td><td rowspan="1" colspan="1">Fk</td><td rowspan="1" colspan="1">Nc</td><td rowspan="1" colspan="1">Nc</td><td rowspan="1" colspan="1">Tth</td><td rowspan="1" colspan="1">Tth</td><td rowspan="1" colspan="1">+</td><td rowspan="1" colspan="1">16</td><td rowspan="1" colspan="1">?</td><td rowspan="1" colspan="1">?</td><td rowspan="1" colspan="1">?</td></tr><tr><td rowspan="1" colspan="1"><italic><tp:taxon-name><tp:taxon-name-part taxon-name-part-type="genus" reg="Sphaeridia">S.</tp:taxon-name-part><tp:taxon-name-part taxon-name-part-type="species" reg="bivirgata">bivirgata</tp:taxon-name-part></tp:taxon-name></italic><sup>7</sup> (♂)</td><td rowspan="1" colspan="1">Large abdomen with two broad blue stripes, <abbrev xmlns:xlink="http://www.w3.org/1999/xlink" xlink:title="antennal segment(s)" id="ABBRID0EBVAE" xlink:type="simple">Ant</abbrev> III–IV blue</td><td rowspan="1" colspan="1">?</td><td rowspan="1" colspan="1">Nc</td><td rowspan="1" colspan="1">?</td><td rowspan="1" colspan="1">Sm, Lg, Ac</td><td rowspan="1" colspan="1">Fk</td><td rowspan="1" colspan="1">Sm, <abbrev xmlns:xlink="http://www.w3.org/1999/xlink" xlink:title="thoracic segment(s)" id="ABBRID0EYVAE" xlink:type="simple">Th</abbrev></td><td rowspan="1" colspan="1">?</td><td rowspan="1" colspan="1">?</td><td rowspan="1" colspan="1">+</td><td rowspan="1" colspan="1">16</td><td rowspan="1" colspan="1">?</td><td rowspan="1" colspan="1">1 short blunt median, 1+1 processes with three teeth each, plus several small processes</td><td rowspan="1" colspan="1">1+1</td></tr><tr><td rowspan="1" colspan="1"><italic><tp:taxon-name><tp:taxon-name-part taxon-name-part-type="genus" reg="Sphaeridia">S.</tp:taxon-name-part><tp:taxon-name-part taxon-name-part-type="species" reg="boettgeri">boettgeri</tp:taxon-name-part></tp:taxon-name></italic><sup>4</sup> (♂)</td><td rowspan="1" colspan="1">Dark blue</td><td rowspan="1" colspan="1">?</td><td rowspan="1" colspan="1">
                    <abbrev xmlns:xlink="http://www.w3.org/1999/xlink" xlink:title="thoracic segment(s)" id="ABBRID0EMXAE" xlink:type="simple">Th</abbrev>
                  </td><td rowspan="1" colspan="1">Nc</td><td rowspan="1" colspan="1">Nc</td><td rowspan="1" colspan="1">Nc</td><td rowspan="1" colspan="1">Nc</td><td rowspan="1" colspan="1">?</td><td rowspan="1" colspan="1">?</td><td rowspan="1" colspan="1">+</td><td rowspan="1" colspan="1">10?</td><td rowspan="1" colspan="1">1+1 mandible-like processes laterally pointed</td><td rowspan="1" colspan="1">1 straight knobbed median process, 1+1 striated blades</td><td rowspan="1" colspan="1">1+1</td></tr><tr><td rowspan="1" colspan="1"><italic><tp:taxon-name><tp:taxon-name-part taxon-name-part-type="genus" reg="Sphaeridia">S.</tp:taxon-name-part><tp:taxon-name-part taxon-name-part-type="species" reg="cardosi">cardosi</tp:taxon-name-part></tp:taxon-name></italic><sup>2</sup> (♂,♀)</td><td rowspan="1" colspan="1">Purplish (♂,♀)</td><td rowspan="1" colspan="1">6+6</td><td rowspan="1" colspan="1">?</td><td rowspan="1" colspan="1">Nc</td><td rowspan="1" colspan="1">Nc</td><td rowspan="1" colspan="1">Nc</td><td rowspan="1" colspan="1">Nc</td><td rowspan="1" colspan="1">Nc?</td><td rowspan="1" colspan="1">Nc?</td><td rowspan="1" colspan="1">-?</td><td rowspan="1" colspan="1">12?</td><td rowspan="1" colspan="1">At least 3+3 processes</td><td rowspan="1" colspan="1">1 median, and at least 1 truncated process with a basal appendix</td><td rowspan="1" colspan="1">1+1</td></tr><tr><td rowspan="1" colspan="1"><italic><tp:taxon-name><tp:taxon-name-part taxon-name-part-type="genus" reg="Sphaeridia">S.</tp:taxon-name-part><tp:taxon-name-part taxon-name-part-type="species" reg="carioca">carioca</tp:taxon-name-part></tp:taxon-name></italic><sup>2</sup> (♂)</td><td rowspan="1" colspan="1">Pale with a large black dorsal spot on the large abdomen, antennae dark</td><td rowspan="1" colspan="1">6+6</td><td rowspan="1" colspan="1">?</td><td rowspan="1" colspan="1">Nc</td><td rowspan="1" colspan="1">Nc</td><td rowspan="1" colspan="1">Fk</td><td rowspan="1" colspan="1">Nc</td><td rowspan="1" colspan="1">?</td><td rowspan="1" colspan="1">?</td><td rowspan="1" colspan="1">?</td><td rowspan="1" colspan="1">?</td><td rowspan="1" colspan="1">At least 3+3 processes</td><td rowspan="1" colspan="1">At least 5 processes (1 duck-shaped)</td><td rowspan="1" colspan="1">1+1</td></tr><tr><td rowspan="1" colspan="1"><italic><tp:taxon-name><tp:taxon-name-part taxon-name-part-type="genus" reg="Sphaeridia">S.</tp:taxon-name-part><tp:taxon-name-part taxon-name-part-type="species" reg="catapulta">catapulta</tp:taxon-name-part></tp:taxon-name></italic><sup>4</sup> (♂)</td><td rowspan="1" colspan="1">Pale blue</td><td rowspan="1" colspan="1">?</td><td rowspan="1" colspan="1">Lg</td><td rowspan="1" colspan="1">?</td><td rowspan="1" colspan="1">Sm, <abbrev xmlns:xlink="http://www.w3.org/1999/xlink" xlink:title="thoracic segment(s)" id="ABBRID0EL4AE" xlink:type="simple">Th</abbrev></td><td rowspan="1" colspan="1">Tth</td><td rowspan="1" colspan="1">Tth</td><td rowspan="1" colspan="1">?</td><td rowspan="1" colspan="1">?</td><td rowspan="1" colspan="1">+</td><td rowspan="1" colspan="1">16</td><td rowspan="1" colspan="1">1+1 thin; 2+2 lateral processes; 1+1 vesicles</td><td rowspan="1" colspan="1">1 medial process bifurcated at the apex</td><td rowspan="1" colspan="1">1+1</td></tr><tr><td rowspan="1" colspan="1"><italic><tp:taxon-name><tp:taxon-name-part taxon-name-part-type="genus" reg="Sphaeridia">S.</tp:taxon-name-part><tp:taxon-name-part taxon-name-part-type="species" reg="cerastes">cerastes</tp:taxon-name-part></tp:taxon-name></italic><sup>4</sup> (♂)</td><td rowspan="1" colspan="1">Dark blue</td><td rowspan="1" colspan="1">?</td><td rowspan="1" colspan="1">
                    <abbrev xmlns:xlink="http://www.w3.org/1999/xlink" xlink:title="thoracic segment(s)" id="ABBRID0EF6AE" xlink:type="simple">Th</abbrev>
                  </td><td rowspan="1" colspan="1">Nc</td><td rowspan="1" colspan="1">Sm, Lg, <abbrev xmlns:xlink="http://www.w3.org/1999/xlink" xlink:title="thoracic segment(s)" id="ABBRID0EQ6AE" xlink:type="simple">Th</abbrev></td><td rowspan="1" colspan="1">Nc</td><td rowspan="1" colspan="1">Nc</td><td rowspan="1" colspan="1">?</td><td rowspan="1" colspan="1">?</td><td rowspan="1" colspan="1">+</td><td rowspan="1" colspan="1">16</td><td rowspan="1" colspan="1">1+1 bifurcated processes</td><td rowspan="1" colspan="1">1 v-shaped median process, 1+1 knobbed vesicles</td><td rowspan="1" colspan="1">1+1</td></tr><tr><td rowspan="1" colspan="1"><italic><tp:taxon-name><tp:taxon-name-part taxon-name-part-type="genus" reg="Sphaeridia">S.</tp:taxon-name-part><tp:taxon-name-part taxon-name-part-type="species" reg="chisacae">chisacae</tp:taxon-name-part></tp:taxon-name></italic><sup>4</sup> (♂)</td><td rowspan="1" colspan="1">Blue, laterally darker</td><td rowspan="1" colspan="1">?</td><td rowspan="1" colspan="1">?</td><td rowspan="1" colspan="1">Nc</td><td rowspan="1" colspan="1">Sm, Lg</td><td rowspan="1" colspan="1">Nc</td><td rowspan="1" colspan="1">Nc</td><td rowspan="1" colspan="1">?</td><td rowspan="1" colspan="1">?</td><td rowspan="1" colspan="1">+</td><td rowspan="1" colspan="1">15</td><td rowspan="1" colspan="1">1+1 lateral pointed teeth</td><td rowspan="1" colspan="1">2 median, 1+1 middle, 1+1 short blunt lateral processes</td><td rowspan="1" colspan="1">1+1</td></tr><tr><td rowspan="1" colspan="1"><italic><tp:taxon-name><tp:taxon-name-part taxon-name-part-type="genus" reg="Sphaeridia">S.</tp:taxon-name-part><tp:taxon-name-part taxon-name-part-type="species" reg="clara">clara</tp:taxon-name-part></tp:taxon-name></italic><sup>4</sup> (♂)</td><td rowspan="1" colspan="1">Pale</td><td rowspan="1" colspan="1">?</td><td rowspan="1" colspan="1">
                    <abbrev xmlns:xlink="http://www.w3.org/1999/xlink" xlink:title="thoracic segment(s)" id="ABBRID0EHDAG" xlink:type="simple">Th</abbrev>
                  </td><td rowspan="1" colspan="1">?</td><td rowspan="1" colspan="1">Nc</td><td rowspan="1" colspan="1">Tth</td><td rowspan="1" colspan="1">Tth</td><td rowspan="1" colspan="1">?</td><td rowspan="1" colspan="1">?</td><td rowspan="1" colspan="1">+</td><td rowspan="1" colspan="1">16</td><td rowspan="1" colspan="1">-</td><td rowspan="1" colspan="1">1+1 small vesicles</td><td rowspan="1" colspan="1">1+1</td></tr><tr><td rowspan="1" colspan="1"><italic><tp:taxon-name><tp:taxon-name-part taxon-name-part-type="genus" reg="Sphaeridia">S.</tp:taxon-name-part><tp:taxon-name-part taxon-name-part-type="species" reg="coronata">coronata</tp:taxon-name-part></tp:taxon-name></italic><sup>4</sup> (♂)</td><td rowspan="1" colspan="1">Large abdomen with a dark blue horizontal band</td><td rowspan="1" colspan="1">?</td><td rowspan="1" colspan="1">?</td><td rowspan="1" colspan="1">?</td><td rowspan="1" colspan="1">Sm, Lg</td><td rowspan="1" colspan="1">Tth</td><td rowspan="1" colspan="1">Tth</td><td rowspan="1" colspan="1">?</td><td rowspan="1" colspan="1">?</td><td rowspan="1" colspan="1">+</td><td rowspan="1" colspan="1">16</td><td rowspan="1" colspan="1">1+1 small projections</td><td rowspan="1" colspan="1">1+1 small vesicles</td><td rowspan="1" colspan="1">1+1</td></tr><tr><td rowspan="1" colspan="1"><italic><tp:taxon-name><tp:taxon-name-part taxon-name-part-type="genus" reg="Sphaeridia">S.</tp:taxon-name-part><tp:taxon-name-part taxon-name-part-type="species" reg="decemdigitata">decemdigitata</tp:taxon-name-part></tp:taxon-name></italic><sup>8</sup> (♂)</td><td rowspan="1" colspan="1">Blue</td><td rowspan="1" colspan="1">?</td><td rowspan="1" colspan="1">Nc</td><td rowspan="1" colspan="1">Nc</td><td rowspan="1" colspan="1">Nc</td><td rowspan="1" colspan="1">Tth</td><td rowspan="1" colspan="1">Nc</td><td rowspan="1" colspan="1">?</td><td rowspan="1" colspan="1">?</td><td rowspan="1" colspan="1">?</td><td rowspan="1" colspan="1">?</td><td rowspan="1" colspan="1">?</td><td rowspan="1" colspan="1">1 median forked, 5+5 processes (2+2 spines, 1+1 with irregular tips and 2+2 blunt)</td><td rowspan="1" colspan="1">-?</td></tr><tr><td rowspan="1" colspan="1"><italic><tp:taxon-name><tp:taxon-name-part taxon-name-part-type="genus" reg="Sphaeridia">S.</tp:taxon-name-part><tp:taxon-name-part taxon-name-part-type="species" reg="delamarei">delamarei</tp:taxon-name-part></tp:taxon-name></italic><sup>5</sup> (♂)</td><td rowspan="1" colspan="1">?</td><td rowspan="1" colspan="1">?</td><td rowspan="1" colspan="1">
                    <abbrev xmlns:xlink="http://www.w3.org/1999/xlink" xlink:title="thoracic segment(s)" id="ABBRID0EAJAG" xlink:type="simple">Th</abbrev>
                  </td><td rowspan="1" colspan="1">?</td><td rowspan="1" colspan="1">Bb on Pp</td><td rowspan="1" colspan="1">Tth</td><td rowspan="1" colspan="1">Tth</td><td rowspan="1" colspan="1">?</td><td rowspan="1" colspan="1">?</td><td rowspan="1" colspan="1">?</td><td rowspan="1" colspan="1">?</td><td rowspan="1" colspan="1">-</td><td rowspan="1" colspan="1">1+1 small vesicles</td><td rowspan="1" colspan="1">1+1</td></tr><tr><td rowspan="1" colspan="1"><italic><tp:taxon-name><tp:taxon-name-part taxon-name-part-type="genus" reg="Sphaeridia">S.</tp:taxon-name-part><tp:taxon-name-part taxon-name-part-type="species" reg="denisi">denisi</tp:taxon-name-part></tp:taxon-name></italic><sup>1,5</sup> (♂,♀)</td><td rowspan="1" colspan="1">Blue-violet, with a pale-yellow background (♂,♀)</td><td rowspan="1" colspan="1">8+8</td><td rowspan="1" colspan="1">
                    <abbrev xmlns:xlink="http://www.w3.org/1999/xlink" xlink:title="thoracic segment(s)" id="ABBRID0EBLAG" xlink:type="simple">Th</abbrev>
                  </td><td rowspan="1" colspan="1">Nc</td><td rowspan="1" colspan="1">Bb on Pp</td><td rowspan="1" colspan="1">Tth</td><td rowspan="1" colspan="1">Tth</td><td rowspan="1" colspan="1">Tth</td><td rowspan="1" colspan="1">Tth</td><td rowspan="1" colspan="1">+</td><td rowspan="1" colspan="1">17</td><td rowspan="1" colspan="1">-</td><td rowspan="1" colspan="1">1+1 small vesicles</td><td rowspan="1" colspan="1">1+1</td></tr><tr><td rowspan="1" colspan="1"><italic><tp:taxon-name><tp:taxon-name-part taxon-name-part-type="genus" reg="Sphaeridia">S.</tp:taxon-name-part><tp:taxon-name-part taxon-name-part-type="species" reg="duckei">duckei</tp:taxon-name-part></tp:taxon-name></italic><sup>7</sup> (♀)</td><td rowspan="1" colspan="1">White with blue lateral and ventral large abdomen, small abdomen dark blue</td><td rowspan="1" colspan="1">?</td><td rowspan="1" colspan="1">Nc</td><td rowspan="1" colspan="1">?</td><td rowspan="1" colspan="1">?</td><td rowspan="1" colspan="1">?</td><td rowspan="1" colspan="1">?</td><td rowspan="1" colspan="1">?</td><td rowspan="1" colspan="1">?</td><td rowspan="1" colspan="1">?</td><td rowspan="1" colspan="1">13</td><td rowspan="1" colspan="1">?</td><td rowspan="1" colspan="1">?</td><td rowspan="1" colspan="1">?</td></tr><tr><td rowspan="1" colspan="1"><italic><tp:taxon-name><tp:taxon-name-part taxon-name-part-type="genus" reg="Sphaeridia">S.</tp:taxon-name-part><tp:taxon-name-part taxon-name-part-type="species" reg="fibulifera">fibulifera</tp:taxon-name-part></tp:taxon-name></italic><sup>4</sup> (♂)</td><td rowspan="1" colspan="1">Lateral large abdomen dark</td><td rowspan="1" colspan="1">?</td><td rowspan="1" colspan="1">Sm, Lg, <abbrev xmlns:xlink="http://www.w3.org/1999/xlink" xlink:title="thoracic segment(s)" id="ABBRID0E5OAG" xlink:type="simple">Th</abbrev></td><td rowspan="1" colspan="1">Nc</td><td rowspan="1" colspan="1">Sm, Lg</td><td rowspan="1" colspan="1">Tth</td><td rowspan="1" colspan="1">Tth</td><td rowspan="1" colspan="1">?</td><td rowspan="1" colspan="1">?</td><td rowspan="1" colspan="1">+</td><td rowspan="1" colspan="1">16</td><td rowspan="1" colspan="1">1+1 small vesicles; 1+1 thick knobs</td><td rowspan="1" colspan="1">1+1 long waved processes</td><td rowspan="1" colspan="1">1+1</td></tr><tr><td rowspan="1" colspan="1"><italic><tp:taxon-name><tp:taxon-name-part taxon-name-part-type="genus" reg="Sphaeridia">S.</tp:taxon-name-part><tp:taxon-name-part taxon-name-part-type="species" reg="fluminensis">fluminensis</tp:taxon-name-part></tp:taxon-name></italic><sup>2</sup> (♂,♀)</td><td rowspan="1" colspan="1">Diffusely lightly pigmented (♂,♀)</td><td rowspan="1" colspan="1">6+6</td><td rowspan="1" colspan="1">?</td><td rowspan="1" colspan="1">Nc</td><td rowspan="1" colspan="1">Sm, Cv</td><td rowspan="1" colspan="1">Nc</td><td rowspan="1" colspan="1">Nc</td><td rowspan="1" colspan="1">Fk</td><td rowspan="1" colspan="1">Fk</td><td rowspan="1" colspan="1">?</td><td rowspan="1" colspan="1">?</td><td rowspan="1" colspan="1">Asymmetrical bidentate lateral processes</td><td rowspan="1" colspan="1">1+1 ring-shaped posterior processes</td><td rowspan="1" colspan="1">-</td></tr><tr><td rowspan="1" colspan="1"><italic><tp:taxon-name><tp:taxon-name-part taxon-name-part-type="genus" reg="Sphaeridia">S.</tp:taxon-name-part><tp:taxon-name-part taxon-name-part-type="species" reg="franklinae">franklinae</tp:taxon-name-part></tp:taxon-name></italic><sup>4</sup> (♂)</td><td rowspan="1" colspan="1">Pale blue or brown</td><td rowspan="1" colspan="1">?</td><td rowspan="1" colspan="1">?</td><td rowspan="1" colspan="1">Nc</td><td rowspan="1" colspan="1">Sm, Lg</td><td rowspan="1" colspan="1">Tth</td><td rowspan="1" colspan="1">Tth</td><td rowspan="1" colspan="1">?</td><td rowspan="1" colspan="1">?</td><td rowspan="1" colspan="1">+</td><td rowspan="1" colspan="1">16</td><td rowspan="1" colspan="1">1+1 lateral small teeth</td><td rowspan="1" colspan="1">1 thick medial process with a broad tip, 1+1 lateral curved processes</td><td rowspan="1" colspan="1">1+1</td></tr><tr><td rowspan="1" colspan="1"><italic><tp:taxon-name><tp:taxon-name-part taxon-name-part-type="genus" reg="Sphaeridia">S.</tp:taxon-name-part><tp:taxon-name-part taxon-name-part-type="species" reg="gladiolifer">gladiolifer</tp:taxon-name-part></tp:taxon-name></italic><sup>12</sup> (♀)</td><td rowspan="1" colspan="1">Slightly pigmented dorsally</td><td rowspan="1" colspan="1">8+8</td><td rowspan="1" colspan="1">Sp</td><td rowspan="1" colspan="1">?</td><td rowspan="1" colspan="1">?</td><td rowspan="1" colspan="1">?</td><td rowspan="1" colspan="1">?</td><td rowspan="1" colspan="1">Tth</td><td rowspan="1" colspan="1">Tth</td><td rowspan="1" colspan="1">+</td><td rowspan="1" colspan="1">16</td><td rowspan="1" colspan="1">?</td><td rowspan="1" colspan="1">?</td><td rowspan="1" colspan="1">?</td></tr><tr><td rowspan="1" colspan="1"><italic><tp:taxon-name><tp:taxon-name-part taxon-name-part-type="genus" reg="Sphaeridia">S.</tp:taxon-name-part><tp:taxon-name-part taxon-name-part-type="species" reg="heloisae">heloisae</tp:taxon-name-part></tp:taxon-name></italic><sup>2</sup> (♂,♀)</td><td rowspan="1" colspan="1">Dark purple head and body, frontal head Paler (♂); pale with antennal segments purple (♀)</td><td rowspan="1" colspan="1">6+6</td><td rowspan="1" colspan="1">?</td><td rowspan="1" colspan="1">Nc</td><td rowspan="1" colspan="1">Ls on Pp</td><td rowspan="1" colspan="1">Nc</td><td rowspan="1" colspan="1">Tth</td><td rowspan="1" colspan="1">Tth</td><td rowspan="1" colspan="1">Tth</td><td rowspan="1" colspan="1">-?</td><td rowspan="1" colspan="1">14–16</td><td rowspan="1" colspan="1">1+1 lateral acuminate processes</td><td rowspan="1" colspan="1">1 medial, 1+1 hook-like, 1+1acumiante, 1+1 blunt processes</td><td rowspan="1" colspan="1">-</td></tr><tr><td rowspan="1" colspan="1"><italic><tp:taxon-name><tp:taxon-name-part taxon-name-part-type="genus" reg="Sphaeridia">S.</tp:taxon-name-part><tp:taxon-name-part taxon-name-part-type="species" reg="irmleri">irmleri</tp:taxon-name-part></tp:taxon-name></italic><sup>4</sup> (♂)</td><td rowspan="1" colspan="1">Deep black</td><td rowspan="1" colspan="1">?</td><td rowspan="1" colspan="1">?</td><td rowspan="1" colspan="1">Nc</td><td rowspan="1" colspan="1">Sm, Lg</td><td rowspan="1" colspan="1">Tth</td><td rowspan="1" colspan="1">Nc</td><td rowspan="1" colspan="1">?</td><td rowspan="1" colspan="1">?</td><td rowspan="1" colspan="1">-</td><td rowspan="1" colspan="1">?</td><td rowspan="1" colspan="1">1+1 strong borders with 1+1 large doubled teeth</td><td rowspan="1" colspan="1">1+1 blades with 3 lobes each, 1+1 lateral processes</td><td rowspan="1" colspan="1">-</td></tr><tr><td rowspan="1" colspan="1"><italic><tp:taxon-name><tp:taxon-name-part taxon-name-part-type="genus" reg="Sphaeridia">S.</tp:taxon-name-part><tp:taxon-name-part taxon-name-part-type="species" reg="lobata">lobata</tp:taxon-name-part></tp:taxon-name></italic><sup>4</sup> (♂)</td><td rowspan="1" colspan="1">Dark blue</td><td rowspan="1" colspan="1">?</td><td rowspan="1" colspan="1">?</td><td rowspan="1" colspan="1">Nc</td><td rowspan="1" colspan="1">Sm, Lg</td><td rowspan="1" colspan="1">Sm, Sh, <abbrev xmlns:xlink="http://www.w3.org/1999/xlink" xlink:title="thoracic segment(s)" id="ABBRID0ET1AG" xlink:type="simple">Th</abbrev></td><td rowspan="1" colspan="1">Sm, Sh, <abbrev xmlns:xlink="http://www.w3.org/1999/xlink" xlink:title="thoracic segment(s)" id="ABBRID0E11AG" xlink:type="simple">Th</abbrev></td><td rowspan="1" colspan="1">?</td><td rowspan="1" colspan="1">?</td><td rowspan="1" colspan="1">+</td><td rowspan="1" colspan="1">16</td><td rowspan="1" colspan="1">-</td><td rowspan="1" colspan="1">1 median process, 2+2 large lobes</td><td rowspan="1" colspan="1">1+1</td></tr><tr><td rowspan="1" colspan="1"><italic><tp:taxon-name><tp:taxon-name-part taxon-name-part-type="genus" reg="Sphaeridia">S.</tp:taxon-name-part><tp:taxon-name-part taxon-name-part-type="species" reg="mandibulata">mandibulata</tp:taxon-name-part></tp:taxon-name></italic><sup>4</sup> (♂)</td><td rowspan="1" colspan="1">With violet median and horizontal bands, antennae, and legs blue, furca pale</td><td rowspan="1" colspan="1">?</td><td rowspan="1" colspan="1">
                    <abbrev xmlns:xlink="http://www.w3.org/1999/xlink" xlink:title="thoracic segment(s)" id="ABBRID0EO3AG" xlink:type="simple">Th</abbrev>
                  </td><td rowspan="1" colspan="1">Nc</td><td rowspan="1" colspan="1">Sm, Lg</td><td rowspan="1" colspan="1">Tth</td><td rowspan="1" colspan="1">Tth</td><td rowspan="1" colspan="1">?</td><td rowspan="1" colspan="1">?</td><td rowspan="1" colspan="1">+</td><td rowspan="1" colspan="1">16</td><td rowspan="1" colspan="1">With several symmetrical lobes</td><td rowspan="1" colspan="1">1 short median, 1+1 slender lateral, 1+1 blunt tridentate lateral, with a thin protruding membrane hand-glass shaped</td><td rowspan="1" colspan="1">1+1</td></tr><tr><td rowspan="1" colspan="1"><italic><tp:taxon-name><tp:taxon-name-part taxon-name-part-type="genus" reg="Sphaeridia">S.</tp:taxon-name-part><tp:taxon-name-part taxon-name-part-type="species" reg="martii">martii</tp:taxon-name-part></tp:taxon-name></italic><sup>4</sup> (♂)</td><td rowspan="1" colspan="1">Pale grey</td><td rowspan="1" colspan="1">?</td><td rowspan="1" colspan="1">Lg</td><td rowspan="1" colspan="1">?</td><td rowspan="1" colspan="1">Nc</td><td rowspan="1" colspan="1">Tth</td><td rowspan="1" colspan="1">Tth</td><td rowspan="1" colspan="1">?</td><td rowspan="1" colspan="1">?</td><td rowspan="1" colspan="1">-</td><td rowspan="1" colspan="1">21</td><td rowspan="1" colspan="1">-</td><td rowspan="1" colspan="1">1+1 small vesicles</td><td rowspan="1" colspan="1">1+1</td></tr><tr><td rowspan="1" colspan="1"><italic><tp:taxon-name><tp:taxon-name-part taxon-name-part-type="genus" reg="Sphaeridia">S.</tp:taxon-name-part><tp:taxon-name-part taxon-name-part-type="species" reg="multispina">multispina</tp:taxon-name-part></tp:taxon-name></italic><sup>8</sup> (♂)</td><td rowspan="1" colspan="1">Pale blue</td><td rowspan="1" colspan="1">?</td><td rowspan="1" colspan="1">Nc</td><td rowspan="1" colspan="1">Nc</td><td rowspan="1" colspan="1">Nc</td><td rowspan="1" colspan="1">Tth</td><td rowspan="1" colspan="1">Tth</td><td rowspan="1" colspan="1">?</td><td rowspan="1" colspan="1">?</td><td rowspan="1" colspan="1">?</td><td rowspan="1" colspan="1">?</td><td rowspan="1" colspan="1">-</td><td rowspan="1" colspan="1">-</td><td rowspan="1" colspan="1">1+1</td></tr><tr><td rowspan="1" colspan="1"><italic><tp:taxon-name><tp:taxon-name-part taxon-name-part-type="genus" reg="Sphaeridia">S.</tp:taxon-name-part><tp:taxon-name-part taxon-name-part-type="species" reg="neopumilis">neopumilis</tp:taxon-name-part></tp:taxon-name></italic><sup>4</sup> (♂)</td><td rowspan="1" colspan="1">Dark blue, paler between eyes and on dorsal and ventral large abdomen</td><td rowspan="1" colspan="1">?</td><td rowspan="1" colspan="1">Tn</td><td rowspan="1" colspan="1">?</td><td rowspan="1" colspan="1">Lg, Tn</td><td rowspan="1" colspan="1">Sm, <abbrev xmlns:xlink="http://www.w3.org/1999/xlink" xlink:title="thoracic segment(s)" id="ABBRID0EQCBG" xlink:type="simple">Th</abbrev></td><td rowspan="1" colspan="1">Sm, <abbrev xmlns:xlink="http://www.w3.org/1999/xlink" xlink:title="thoracic segment(s)" id="ABBRID0EXCBG" xlink:type="simple">Th</abbrev></td><td rowspan="1" colspan="1">?</td><td rowspan="1" colspan="1">?</td><td rowspan="1" colspan="1">+</td><td rowspan="1" colspan="1">16</td><td rowspan="1" colspan="1">-</td><td rowspan="1" colspan="1">1+1 small vesicles</td><td rowspan="1" colspan="1">1+1?</td></tr><tr><td rowspan="1" colspan="1"><italic><tp:taxon-name><tp:taxon-name-part taxon-name-part-type="genus" reg="Sphaeridia">S.</tp:taxon-name-part><tp:taxon-name-part taxon-name-part-type="species" reg="panguanae">panguanae</tp:taxon-name-part></tp:taxon-name></italic><sup>8</sup> (♂)</td><td rowspan="1" colspan="1">Blue pigment on head and <abbrev xmlns:xlink="http://www.w3.org/1999/xlink" xlink:title="antennal segment(s)" id="ABBRID0EFEBG" xlink:type="simple">Ant</abbrev> IV</td><td rowspan="1" colspan="1">?</td><td rowspan="1" colspan="1">Nc</td><td rowspan="1" colspan="1">Nc</td><td rowspan="1" colspan="1">Sm, <abbrev xmlns:xlink="http://www.w3.org/1999/xlink" xlink:title="thoracic segment(s)" id="ABBRID0EWEBG" xlink:type="simple">Th</abbrev></td><td rowspan="1" colspan="1">Tth</td><td rowspan="1" colspan="1">Sm, <abbrev xmlns:xlink="http://www.w3.org/1999/xlink" xlink:title="thoracic segment(s)" id="ABBRID0EAFBG" xlink:type="simple">Th</abbrev></td><td rowspan="1" colspan="1">?</td><td rowspan="1" colspan="1">?</td><td rowspan="1" colspan="1">?</td><td rowspan="1" colspan="1">?</td><td rowspan="1" colspan="1">?</td><td rowspan="1" colspan="1">1 thick medial, 2+2 acuminate processes</td><td rowspan="1" colspan="1">-</td></tr><tr><td rowspan="1" colspan="1"><italic><tp:taxon-name><tp:taxon-name-part taxon-name-part-type="genus" reg="Sphaeridia">S.</tp:taxon-name-part><tp:taxon-name-part taxon-name-part-type="species" reg="paroara">paroara</tp:taxon-name-part></tp:taxon-name></italic><sup>2</sup> (♂,♀)</td><td rowspan="1" colspan="1">Pale (♂,♀)</td><td rowspan="1" colspan="1">5+5–6+6</td><td rowspan="1" colspan="1">?</td><td rowspan="1" colspan="1">Nc</td><td rowspan="1" colspan="1">Sp on Pp</td><td rowspan="1" colspan="1">Tth</td><td rowspan="1" colspan="1">Tth</td><td rowspan="1" colspan="1">Tth</td><td rowspan="1" colspan="1">Tth</td><td rowspan="1" colspan="1">?</td><td rowspan="1" colspan="1">?</td><td rowspan="1" colspan="1">1+1 rounded processes</td><td rowspan="1" colspan="1">1 median finger-shaped, 1+1 roundish process</td><td rowspan="1" colspan="1">1+1</td></tr><tr><td rowspan="1" colspan="1"><italic><tp:taxon-name><tp:taxon-name-part taxon-name-part-type="genus" reg="Sphaeridia">S.</tp:taxon-name-part><tp:taxon-name-part taxon-name-part-type="species" reg="peruensis">peruensis</tp:taxon-name-part></tp:taxon-name></italic><sup>8</sup> (♂)</td><td rowspan="1" colspan="1">Head, body, furca and <abbrev xmlns:xlink="http://www.w3.org/1999/xlink" xlink:title="antennal segment(s)" id="ABBRID0EKIBG" xlink:type="simple">Ant</abbrev> IV dark blue</td><td rowspan="1" colspan="1">?</td><td rowspan="1" colspan="1">Nc</td><td rowspan="1" colspan="1">Sm, <abbrev xmlns:xlink="http://www.w3.org/1999/xlink" xlink:title="thoracic segment(s)" id="ABBRID0EYIBG" xlink:type="simple">Th</abbrev></td><td rowspan="1" colspan="1">Ls</td><td rowspan="1" colspan="1">Fk</td><td rowspan="1" colspan="1">Nc</td><td rowspan="1" colspan="1">?</td><td rowspan="1" colspan="1">?</td><td rowspan="1" colspan="1">-</td><td rowspan="1" colspan="1">?*</td><td rowspan="1" colspan="1">?</td><td rowspan="1" colspan="1">1+1 irregular, 1+1 long blunt and several roundish lateral processes</td><td rowspan="1" colspan="1">-</td></tr><tr><td rowspan="1" colspan="1"><italic><tp:taxon-name><tp:taxon-name-part taxon-name-part-type="genus" reg="Sphaeridia">S.</tp:taxon-name-part><tp:taxon-name-part taxon-name-part-type="species" reg="pilleata">pilleata</tp:taxon-name-part></tp:taxon-name></italic><sup>4</sup> (♂)</td><td rowspan="1" colspan="1">Large abdomen dorsally blue or with a lateral blue band or entirely blue/brownish/grey or white</td><td rowspan="1" colspan="1">?</td><td rowspan="1" colspan="1">Lg</td><td rowspan="1" colspan="1">?</td><td rowspan="1" colspan="1">Nc</td><td rowspan="1" colspan="1">Tth</td><td rowspan="1" colspan="1">Tth</td><td rowspan="1" colspan="1">?</td><td rowspan="1" colspan="1">?</td><td rowspan="1" colspan="1">+</td><td rowspan="1" colspan="1">16</td><td rowspan="1" colspan="1">-</td><td rowspan="1" colspan="1">1+1 small vesicles</td><td rowspan="1" colspan="1">1+1</td></tr><tr><td rowspan="1" colspan="1"><italic><tp:taxon-name><tp:taxon-name-part taxon-name-part-type="genus" reg="Sphaeridia">S.</tp:taxon-name-part><tp:taxon-name-part taxon-name-part-type="species" reg="pippetti">pippetti</tp:taxon-name-part></tp:taxon-name></italic><sup>5,13</sup> (♂,♀)</td><td rowspan="1" colspan="1">Uniform pale, diffused blue</td><td rowspan="1" colspan="1">6+6?</td><td rowspan="1" colspan="1">
                    <abbrev xmlns:xlink="http://www.w3.org/1999/xlink" xlink:title="thoracic segment(s)" id="ABBRID0ERMBG" xlink:type="simple">Th</abbrev>
                  </td><td rowspan="1" colspan="1">Nc</td><td rowspan="1" colspan="1">Nc</td><td rowspan="1" colspan="1">Tth</td><td rowspan="1" colspan="1">Tth</td><td rowspan="1" colspan="1">Tth</td><td rowspan="1" colspan="1">Tth</td><td rowspan="1" colspan="1">+</td><td rowspan="1" colspan="1">16</td><td rowspan="1" colspan="1">-</td><td rowspan="1" colspan="1">1 median process with acutely truncate blunt apex, 1+1 lateral acuminated process</td><td rowspan="1" colspan="1">1+1</td></tr><tr><td rowspan="1" colspan="1"><italic><tp:taxon-name><tp:taxon-name-part taxon-name-part-type="genus" reg="Sphaeridia">S.</tp:taxon-name-part><tp:taxon-name-part taxon-name-part-type="species" reg="pumilis">pumilis</tp:taxon-name-part></tp:taxon-name></italic><sup>1,4,12,14,16</sup> (♂,♀)</td><td rowspan="1" colspan="1">Body with or without pale violetish blue mottling (♂,♀)</td><td rowspan="1" colspan="1">8+8</td><td rowspan="1" colspan="1">Sp(+/-)</td><td rowspan="1" colspan="1">Nc</td><td rowspan="1" colspan="1">Sm, <abbrev xmlns:xlink="http://www.w3.org/1999/xlink" xlink:title="thoracic segment(s)" id="ABBRID0EYOBG" xlink:type="simple">Th</abbrev>, Lg</td><td rowspan="1" colspan="1">Nc</td><td rowspan="1" colspan="1">Nc</td><td rowspan="1" colspan="1">Tth</td><td rowspan="1" colspan="1">Tth</td><td rowspan="1" colspan="1">+</td><td rowspan="1" colspan="1">16</td><td rowspan="1" colspan="1">-</td><td rowspan="1" colspan="1">1+1 small vesicles</td><td rowspan="1" colspan="1">1+1</td></tr><tr><td rowspan="1" colspan="1"><italic><tp:taxon-name><tp:taxon-name-part taxon-name-part-type="genus" reg="Sphaeridia">S.</tp:taxon-name-part><tp:taxon-name-part taxon-name-part-type="species" reg="robusta">robusta</tp:taxon-name-part></tp:taxon-name></italic><sup>4</sup> (♂)</td><td rowspan="1" colspan="1">Dark blue</td><td rowspan="1" colspan="1">?</td><td rowspan="1" colspan="1"><abbrev xmlns:xlink="http://www.w3.org/1999/xlink" xlink:title="thoracic segment(s)" id="ABBRID0ETQBG" xlink:type="simple">Th</abbrev>, Lg</td><td rowspan="1" colspan="1">?</td><td rowspan="1" colspan="1">Sm, <abbrev xmlns:xlink="http://www.w3.org/1999/xlink" xlink:title="thoracic segment(s)" id="ABBRID0E5QBG" xlink:type="simple">Th</abbrev> on Pp</td><td rowspan="1" colspan="1">Tth</td><td rowspan="1" colspan="1">Tth</td><td rowspan="1" colspan="1">?</td><td rowspan="1" colspan="1">?</td><td rowspan="1" colspan="1">+</td><td rowspan="1" colspan="1">16</td><td rowspan="1" colspan="1">-</td><td rowspan="1" colspan="1">1+1 small vesicles</td><td rowspan="1" colspan="1">1+1</td></tr><tr><td rowspan="1" colspan="1"><italic><tp:taxon-name><tp:taxon-name-part taxon-name-part-type="genus" reg="Sphaeridia">S.</tp:taxon-name-part><tp:taxon-name-part taxon-name-part-type="species" reg="schalleri">schalleri</tp:taxon-name-part></tp:taxon-name></italic><sup>1,5</sup> (♂,♀)</td><td rowspan="1" colspan="1">Pale violet (♂); violet (♀)</td><td rowspan="1" colspan="1">8+8</td><td rowspan="1" colspan="1">Sh, <abbrev xmlns:xlink="http://www.w3.org/1999/xlink" xlink:title="thoracic segment(s)" id="ABBRID0EZSBG" xlink:type="simple">Th</abbrev></td><td rowspan="1" colspan="1">Sm, <abbrev xmlns:xlink="http://www.w3.org/1999/xlink" xlink:title="thoracic segment(s)" id="ABBRID0EATBG" xlink:type="simple">Th</abbrev>, Lg</td><td rowspan="1" colspan="1">Sm, <abbrev xmlns:xlink="http://www.w3.org/1999/xlink" xlink:title="thoracic segment(s)" id="ABBRID0EITBG" xlink:type="simple">Th</abbrev>, Lg</td><td rowspan="1" colspan="1">Sm, <abbrev xmlns:xlink="http://www.w3.org/1999/xlink" xlink:title="thoracic segment(s)" id="ABBRID0EQTBG" xlink:type="simple">Th</abbrev></td><td rowspan="1" colspan="1">Sm, <abbrev xmlns:xlink="http://www.w3.org/1999/xlink" xlink:title="thoracic segment(s)" id="ABBRID0EXTBG" xlink:type="simple">Th</abbrev></td><td rowspan="1" colspan="1">Tth</td><td rowspan="1" colspan="1">Tth</td><td rowspan="1" colspan="1">+</td><td rowspan="1" colspan="1">17</td><td rowspan="1" colspan="1">?</td><td rowspan="1" colspan="1">2 median posterior processes, the anterior with 2 teeth, 1+1 lateral processes</td><td rowspan="1" colspan="1">1+1</td></tr><tr><td rowspan="1" colspan="1"><italic><tp:taxon-name><tp:taxon-name-part taxon-name-part-type="genus" reg="Sphaeridia">S.</tp:taxon-name-part><tp:taxon-name-part taxon-name-part-type="species" reg="serrata">serrata</tp:taxon-name-part></tp:taxon-name></italic><sup>9,11,15</sup> (♀)</td><td rowspan="1" colspan="1">Brown or reddish-brown</td><td rowspan="1" colspan="1">8+8?</td><td rowspan="1" colspan="1">?</td><td rowspan="1" colspan="1">Nc?</td><td rowspan="1" colspan="1">Nc?</td><td rowspan="1" colspan="1">Nc?</td><td rowspan="1" colspan="1">Nc?</td><td rowspan="1" colspan="1">Tth</td><td rowspan="1" colspan="1">Tth</td><td rowspan="1" colspan="1">?</td><td rowspan="1" colspan="1">10?</td><td rowspan="1" colspan="1">?</td><td rowspan="1" colspan="1">5 distal processes?</td><td rowspan="1" colspan="1">?</td></tr><tr><td rowspan="1" colspan="1"><italic><tp:taxon-name><tp:taxon-name-part taxon-name-part-type="genus" reg="Sphaeridia">S.</tp:taxon-name-part><tp:taxon-name-part taxon-name-part-type="species" reg="squamifera">squamifera</tp:taxon-name-part></tp:taxon-name></italic><sup>4</sup> (♂)</td><td rowspan="1" colspan="1">Grey-blue</td><td rowspan="1" colspan="1">?</td><td rowspan="1" colspan="1">?</td><td rowspan="1" colspan="1">?</td><td rowspan="1" colspan="1"><abbrev xmlns:xlink="http://www.w3.org/1999/xlink" xlink:title="thoracic segment(s)" id="ABBRID0ENXBG" xlink:type="simple">Th</abbrev>, Bb on Pp</td><td rowspan="1" colspan="1">Tth</td><td rowspan="1" colspan="1">Tth</td><td rowspan="1" colspan="1">?</td><td rowspan="1" colspan="1">?</td><td rowspan="1" colspan="1">+/-</td><td rowspan="1" colspan="1">16</td><td rowspan="1" colspan="1">1+1 small processes</td><td rowspan="1" colspan="1">1+1 small vesicles</td><td rowspan="1" colspan="1">1+1</td></tr><tr><td rowspan="1" colspan="1"><italic><tp:taxon-name><tp:taxon-name-part taxon-name-part-type="genus" reg="Sphaeridia">S.</tp:taxon-name-part><tp:taxon-name-part taxon-name-part-type="species" reg="spira">spira</tp:taxon-name-part></tp:taxon-name></italic><sup>4</sup> (♂)</td><td rowspan="1" colspan="1">Pale with a lateral violet band or spots</td><td rowspan="1" colspan="1">?</td><td rowspan="1" colspan="1">
                    <abbrev xmlns:xlink="http://www.w3.org/1999/xlink" xlink:title="thoracic segment(s)" id="ABBRID0EIZBG" xlink:type="simple">Th</abbrev>
                  </td><td rowspan="1" colspan="1">Lg, Da</td><td rowspan="1" colspan="1">Lg, Da</td><td rowspan="1" colspan="1">Lg, Tth</td><td rowspan="1" colspan="1"><abbrev xmlns:xlink="http://www.w3.org/1999/xlink" xlink:title="thoracic segment(s)" id="ABBRID0EZZBG" xlink:type="simple">Th</abbrev>, Sm</td><td rowspan="1" colspan="1">?</td><td rowspan="1" colspan="1">?</td><td rowspan="1" colspan="1">-</td><td rowspan="1" colspan="1">16</td><td rowspan="1" colspan="1">Asymmetrical bent lobe bent from the right to the left</td><td rowspan="1" colspan="1">1 small median process, asymmetrical membrane, twisted lobe and a basal spine</td><td rowspan="1" colspan="1">-</td></tr><tr><td rowspan="1" colspan="1"><italic><tp:taxon-name><tp:taxon-name-part taxon-name-part-type="genus" reg="Sphaeridia">S.</tp:taxon-name-part><tp:taxon-name-part taxon-name-part-type="species" reg="sturmi">sturmi</tp:taxon-name-part></tp:taxon-name></italic><sup>4</sup> (♂)</td><td rowspan="1" colspan="1">With a horizontal band and ventral side blue</td><td rowspan="1" colspan="1">?</td><td rowspan="1" colspan="1">?</td><td rowspan="1" colspan="1">Lg, Da</td><td rowspan="1" colspan="1">Lg, Da</td><td rowspan="1" colspan="1"><abbrev xmlns:xlink="http://www.w3.org/1999/xlink" xlink:title="thoracic segment(s)" id="ABBRID0EX2BG" xlink:type="simple">Th</abbrev>, Tth</td><td rowspan="1" colspan="1"><abbrev xmlns:xlink="http://www.w3.org/1999/xlink" xlink:title="thoracic segment(s)" id="ABBRID0E62BG" xlink:type="simple">Th</abbrev>, Sm</td><td rowspan="1" colspan="1">?</td><td rowspan="1" colspan="1">?</td><td rowspan="1" colspan="1">-</td><td rowspan="1" colspan="1">16</td><td rowspan="1" colspan="1">?</td><td rowspan="1" colspan="1">3–5 finger-like medial, 1+1 medial asymmetrical, 1+1 lateral thin processes</td><td rowspan="1" colspan="1">1+1</td></tr><tr><td rowspan="1" colspan="1"><italic><tp:taxon-name><tp:taxon-name-part taxon-name-part-type="genus" reg="Sphaeridia">S.</tp:taxon-name-part><tp:taxon-name-part taxon-name-part-type="species" reg="torifera">torifera</tp:taxon-name-part></tp:taxon-name></italic><sup>8</sup> (♂)</td><td rowspan="1" colspan="1">Head and body with small blue spots</td><td rowspan="1" colspan="1">?</td><td rowspan="1" colspan="1">Nc</td><td rowspan="1" colspan="1">Sm, <abbrev xmlns:xlink="http://www.w3.org/1999/xlink" xlink:title="thoracic segment(s)" id="ABBRID0EX4BG" xlink:type="simple">Th</abbrev></td><td rowspan="1" colspan="1">Ls or vesicle</td><td rowspan="1" colspan="1">Tth</td><td rowspan="1" colspan="1">Tth</td><td rowspan="1" colspan="1">?</td><td rowspan="1" colspan="1">?</td><td rowspan="1" colspan="1">?</td><td rowspan="1" colspan="1">?</td><td rowspan="1" colspan="1">?</td><td rowspan="1" colspan="1">1 blunt median, 1+1 irregular distal processes</td><td rowspan="1" colspan="1">1+1</td></tr><tr><td rowspan="1" colspan="1"><italic><tp:taxon-name><tp:taxon-name-part taxon-name-part-type="genus" reg="Sphaeridia">S.</tp:taxon-name-part><tp:taxon-name-part taxon-name-part-type="species" reg="tropica">tropica</tp:taxon-name-part></tp:taxon-name></italic><sup>8</sup> (♂)</td><td rowspan="1" colspan="1">Head pale blue, body blue, <abbrev xmlns:xlink="http://www.w3.org/1999/xlink" xlink:title="antennal segment(s)" id="ABBRID0EO6BG" xlink:type="simple">Ant</abbrev> IV dark blue</td><td rowspan="1" colspan="1">?</td><td rowspan="1" colspan="1">Nc</td><td rowspan="1" colspan="1">Nc on Pp</td><td rowspan="1" colspan="1">Sm, Cv on Pp</td><td rowspan="1" colspan="1">Sm, <abbrev xmlns:xlink="http://www.w3.org/1999/xlink" xlink:title="thoracic segment(s)" id="ABBRID0EDAAI" xlink:type="simple">Th</abbrev></td><td rowspan="1" colspan="1">Tth</td><td rowspan="1" colspan="1">?</td><td rowspan="1" colspan="1">?</td><td rowspan="1" colspan="1">?</td><td rowspan="1" colspan="1">?</td><td rowspan="1" colspan="1">?</td><td rowspan="1" colspan="1">1 median bladder-like, 1+1 finger-like spines processes, 1+1 irregular lobes</td><td rowspan="1" colspan="1">1+1</td></tr><tr><td rowspan="1" colspan="1"><italic><tp:taxon-name><tp:taxon-name-part taxon-name-part-type="genus" reg="Sphaeridia">S.</tp:taxon-name-part><tp:taxon-name-part taxon-name-part-type="species" reg="tschirnhausi">tschirnhausi</tp:taxon-name-part></tp:taxon-name></italic><sup>8</sup> (♂)</td><td rowspan="1" colspan="1">Body and extremities dark violet-brown</td><td rowspan="1" colspan="1">?</td><td rowspan="1" colspan="1">Nc</td><td rowspan="1" colspan="1">Sm on Pp</td><td rowspan="1" colspan="1">Bb</td><td rowspan="1" colspan="1">Tth</td><td rowspan="1" colspan="1">Tth</td><td rowspan="1" colspan="1">?</td><td rowspan="1" colspan="1">?</td><td rowspan="1" colspan="1">?</td><td rowspan="1" colspan="1">?</td><td rowspan="1" colspan="1">1+1 roundish notched lobes</td><td rowspan="1" colspan="1">-</td><td rowspan="1" colspan="1">1+1</td></tr><tr><td rowspan="1" colspan="1"><italic><tp:taxon-name><tp:taxon-name-part taxon-name-part-type="genus" reg="Sphaeridia">S.</tp:taxon-name-part><tp:taxon-name-part taxon-name-part-type="species" reg="vampyra">vampyra</tp:taxon-name-part></tp:taxon-name></italic><sup>8</sup> (♂)</td><td rowspan="1" colspan="1">Entirely blue or with pale dorsal sides</td><td rowspan="1" colspan="1">?</td><td rowspan="1" colspan="1">Nc</td><td rowspan="1" colspan="1">Nc</td><td rowspan="1" colspan="1">Sm, Tn, Lg</td><td rowspan="1" colspan="1">Nc</td><td rowspan="1" colspan="1">Nc</td><td rowspan="1" colspan="1">?</td><td rowspan="1" colspan="1">?</td><td rowspan="1" colspan="1">?</td><td rowspan="1" colspan="1">?</td><td rowspan="1" colspan="1">?</td><td rowspan="1" colspan="1">1 thick and blunt medial, 2+2 pointed processes</td><td rowspan="1" colspan="1">-</td></tr><tr><td rowspan="1" colspan="1"><italic><tp:taxon-name><tp:taxon-name-part taxon-name-part-type="genus" reg="Sphaeridia">S.</tp:taxon-name-part><tp:taxon-name-part taxon-name-part-type="species" reg="winteri">winteri</tp:taxon-name-part></tp:taxon-name></italic><sup>1,5</sup> (♂,♀)</td><td rowspan="1" colspan="1">Blue-violet, with a pale-yellow background (♂,♀)</td><td rowspan="1" colspan="1">8+8</td><td rowspan="1" colspan="1">Sh, <abbrev xmlns:xlink="http://www.w3.org/1999/xlink" xlink:title="thoracic segment(s)" id="ABBRID0ESFAI" xlink:type="simple">Th</abbrev></td><td rowspan="1" colspan="1">Nc</td><td rowspan="1" colspan="1">Sm, Lg, Tn on Pp</td><td rowspan="1" colspan="1">Sm, <abbrev xmlns:xlink="http://www.w3.org/1999/xlink" xlink:title="thoracic segment(s)" id="ABBRID0E6FAI" xlink:type="simple">Th</abbrev>, Lg, Bt</td><td rowspan="1" colspan="1">Sm, Sh, <abbrev xmlns:xlink="http://www.w3.org/1999/xlink" xlink:title="thoracic segment(s)" id="ABBRID0EHGAI" xlink:type="simple">Th</abbrev></td><td rowspan="1" colspan="1">Tth</td><td rowspan="1" colspan="1">Tth</td><td rowspan="1" colspan="1">+</td><td rowspan="1" colspan="1">17</td><td rowspan="1" colspan="1">1+1 large lateral teethed, 1+1 small processes</td><td rowspan="1" colspan="1">2 median processes, the anterior with a posterior tooth, 1+1 small lateral processes</td><td rowspan="1" colspan="1">1+1</td></tr><tr><td rowspan="1" colspan="1"><italic><tp:taxon-name><tp:taxon-name-part taxon-name-part-type="genus" reg="Sphaeridia">S.</tp:taxon-name-part><tp:taxon-name-part taxon-name-part-type="species" reg="piauiensis">piauiensis</tp:taxon-name-part></tp:taxon-name></italic><bold>sp. nov.</bold> (♂,♀)</td><td rowspan="1" colspan="1">Pale purple body, dark purple antennae (♂)</td><td rowspan="1" colspan="1">8+8</td><td rowspan="1" colspan="1">Nc</td><td rowspan="1" colspan="1">Nc</td><td rowspan="1" colspan="1">Ls on Pp</td><td rowspan="1" colspan="1">Nc</td><td rowspan="1" colspan="1">Nc</td><td rowspan="1" colspan="1">Tth</td><td rowspan="1" colspan="1">Tth</td><td rowspan="1" colspan="1">+</td><td rowspan="1" colspan="1">15</td><td rowspan="1" colspan="1">At least 3+3 anterior projections</td><td rowspan="1" colspan="1">At least 8+8 posterior projections, two of them striated</td><td rowspan="1" colspan="1">1+1</td></tr></tbody></table><table-wrap-foot><fn><p>Data based in: main bibliography: <sup>1</sup><xref ref-type="bibr" rid="B40">Massoud and Delamare-Deboutteville (1964)</xref>; <sup>2</sup><xref ref-type="bibr" rid="B1">Arlé (1984)</xref>; <sup>3</sup><xref ref-type="bibr" rid="B35">Mari Mutt (1987)</xref>; <sup>4</sup><xref ref-type="bibr" rid="B21">Bretfeld and Gauer (1994)</xref>; <sup>5</sup><xref ref-type="bibr" rid="B16">Bretfeld (1997)</xref>; <sup>6</sup><xref ref-type="bibr" rid="B23">Bretfeld and Trinklein (2000)</xref>; <sup>7</sup><xref ref-type="bibr" rid="B19">Bretfeld (2002)</xref>; <sup>8</sup><xref ref-type="bibr" rid="B22">Bretfeld and Schulz (2012)</xref>; supplementary bibliography: <sup>9</sup><xref ref-type="bibr" rid="B31">Folsom and Mills (1938)</xref>; <sup>10</sup><xref ref-type="bibr" rid="B51">Salmon (1951)</xref>; <sup>11</sup><xref ref-type="bibr" rid="B55">Stach (1956)</xref>; <sup>12</sup><xref ref-type="bibr" rid="B26">Delamare-Deboutteville and Massoud (1964)</xref>; <sup>13</sup><xref ref-type="bibr" rid="B43">Murphy (1966)</xref>; <sup>14</sup><xref ref-type="bibr" rid="B15">Bretfeld (1995)</xref>; <sup>15</sup><xref ref-type="bibr" rid="B24">Christiansen and Bellinger (1998)</xref>; <sup>16</sup><xref ref-type="bibr" rid="B17">Bretfeld (1999)</xref>. Legends: + = present; - = absent; ? = unclear/unknown; Ac = acuminated; Bb = bipartite blade; Bl = blunt chaeta/lobes; Cv = curved; Da = Dagger-like; Fk = forked; Ht = Hooked tip; Lg = Long; Ls = Leaf-shaped; Nc = normal chaeta; Pp = papilla; Sm = Smooth; Sp = spiniform; Sh = Short; <abbrev xmlns:xlink="http://www.w3.org/1999/xlink" xlink:title="thoracic segment(s)" id="ABBRID0EPLAI" xlink:type="simple">Th</abbrev> = thick; Tn = thin; Tth = Tooth; * = with 2+2 furcal hooks. A detailed view of the male ventral tube morphology is presented in Figs <xref ref-type="fig" rid="F1">1</xref>–<xref ref-type="fig" rid="F5">5</xref> and <xref ref-type="fig" rid="F11">11A</xref>.</p></fn></table-wrap-foot></table-wrap><fig id="F1" position="float" orientation="portrait"><object-id xmlns:xlink="http://www.w3.org/1999/xlink" content-type="doi" xlink:type="simple">10.3897/zookeys.1173.106855.figure1</object-id><object-id xmlns:xlink="http://www.w3.org/1999/xlink" content-type="arpha" xlink:type="simple">E818901A-3FBE-51CE-A481-7DFBA0E0C38A</object-id><label>Figure 1.</label><caption><p>Morphology of the ventral tube of males of <italic><tp:taxon-name><tp:taxon-name-part taxon-name-part-type="genus" reg="Sphaeridia">Sphaeridia</tp:taxon-name-part></tp:taxon-name></italic> spp. <bold>A</bold> apex in <italic><tp:taxon-name><tp:taxon-name-part taxon-name-part-type="genus" reg="Sphaeridia">S.</tp:taxon-name-part><tp:taxon-name-part taxon-name-part-type="species" reg="aserrata">aserrata</tp:taxon-name-part></tp:taxon-name></italic> Mari-Mutt, 1987 <bold>B</bold> posterior side in <italic><tp:taxon-name><tp:taxon-name-part taxon-name-part-type="genus" reg="Sphaeridia">S.</tp:taxon-name-part><tp:taxon-name-part taxon-name-part-type="species" reg="aspinosa">aspinosa</tp:taxon-name-part></tp:taxon-name></italic> Bretfeld &amp; Trinklein, 2000 <bold>C</bold> posterior side in <italic><tp:taxon-name><tp:taxon-name-part taxon-name-part-type="genus" reg="Sphaeridia">S.</tp:taxon-name-part><tp:taxon-name-part taxon-name-part-type="species" reg="biclava">biclava</tp:taxon-name-part></tp:taxon-name></italic> Bretfeld &amp; Trinklein, 2000 <bold>D</bold> posterior side in <italic><tp:taxon-name><tp:taxon-name-part taxon-name-part-type="genus" reg="Sphaeridia">S.</tp:taxon-name-part><tp:taxon-name-part taxon-name-part-type="species" reg="bivirgata">bivirgata</tp:taxon-name-part></tp:taxon-name></italic> Bretfeld, 2002 <bold>E</bold> posterior side in <italic><tp:taxon-name><tp:taxon-name-part taxon-name-part-type="genus" reg="Sphaeridia">S.</tp:taxon-name-part><tp:taxon-name-part taxon-name-part-type="species" reg="boettgeri">boettgeri</tp:taxon-name-part></tp:taxon-name></italic> Bretfeld &amp; Gauer, 1994 <bold>F</bold> Detailed view of the anterior mandible-like processes of <italic><tp:taxon-name><tp:taxon-name-part taxon-name-part-type="genus" reg="Sphaeridia">S.</tp:taxon-name-part><tp:taxon-name-part taxon-name-part-type="species" reg="boettgeri">boettgeri</tp:taxon-name-part></tp:taxon-name></italic><bold>G</bold> anterior side (apex) in <italic><tp:taxon-name><tp:taxon-name-part taxon-name-part-type="genus" reg="Sphaeridia">S.</tp:taxon-name-part><tp:taxon-name-part taxon-name-part-type="species" reg="boettgeri">boettgeri</tp:taxon-name-part></tp:taxon-name></italic><bold>H</bold> apex in <italic><tp:taxon-name><tp:taxon-name-part taxon-name-part-type="genus" reg="Sphaeridia">S.</tp:taxon-name-part><tp:taxon-name-part taxon-name-part-type="species" reg="cardosi">cardosi</tp:taxon-name-part></tp:taxon-name></italic> Arlé, 1984 <bold>I</bold> apex in <italic><tp:taxon-name><tp:taxon-name-part taxon-name-part-type="genus" reg="Sphaeridia">S.</tp:taxon-name-part><tp:taxon-name-part taxon-name-part-type="species" reg="cardosi">cardosi</tp:taxon-name-part></tp:taxon-name></italic> (specimens from a different locality) <bold>J</bold> apex in <italic><tp:taxon-name><tp:taxon-name-part taxon-name-part-type="genus" reg="Sphaeridia">S.</tp:taxon-name-part><tp:taxon-name-part taxon-name-part-type="species" reg="carioca">carioca</tp:taxon-name-part></tp:taxon-name></italic> Arlé, 1984 <bold>K</bold> posterior side in <italic><tp:taxon-name><tp:taxon-name-part taxon-name-part-type="genus" reg="Sphaeridia">S.</tp:taxon-name-part><tp:taxon-name-part taxon-name-part-type="species" reg="catapulta">catapulta</tp:taxon-name-part></tp:taxon-name></italic><bold>L</bold> anterior side in <italic><tp:taxon-name><tp:taxon-name-part taxon-name-part-type="genus" reg="Sphaeridia">S.</tp:taxon-name-part><tp:taxon-name-part taxon-name-part-type="species" reg="cerastes">cerastes</tp:taxon-name-part></tp:taxon-name></italic> Bretfeld &amp; Gauer, 1994. Figures adapted from species’ original descriptions.</p></caption><graphic xmlns:xlink="http://www.w3.org/1999/xlink" xlink:href="zookeys-1173-001_article-106855__-g001.jpg" position="float" orientation="portrait" xlink:type="simple" id="oo_886193.jpg"><uri content-type="original_file" xlink:type="simple">https://binary.pensoft.net/fig/886193</uri></graphic></fig><fig id="F5" position="float" orientation="portrait"><object-id xmlns:xlink="http://www.w3.org/1999/xlink" content-type="doi" xlink:type="simple">10.3897/zookeys.1173.106855.figure5</object-id><object-id xmlns:xlink="http://www.w3.org/1999/xlink" content-type="arpha" xlink:type="simple">1CAE356D-B5AB-5A32-AF09-C1687E0925FA</object-id><label>Figure 5.</label><caption><p>Morphology of the ventral tube of males of <italic><tp:taxon-name><tp:taxon-name-part taxon-name-part-type="genus" reg="Sphaeridia">Sphaeridia</tp:taxon-name-part></tp:taxon-name></italic> spp. (cont.) <bold>A</bold> apex in <italic><tp:taxon-name><tp:taxon-name-part taxon-name-part-type="genus" reg="Sphaeridia">S.</tp:taxon-name-part><tp:taxon-name-part taxon-name-part-type="species" reg="torifera">torifera</tp:taxon-name-part></tp:taxon-name></italic><bold>B</bold> posterior side in <italic><tp:taxon-name><tp:taxon-name-part taxon-name-part-type="genus" reg="Sphaeridia">S.</tp:taxon-name-part><tp:taxon-name-part taxon-name-part-type="species" reg="tropica">tropica</tp:taxon-name-part></tp:taxon-name></italic> Bretfeld &amp; Schulz, 2012 <bold>C</bold> detail of the apex of the posterior side in <italic><tp:taxon-name><tp:taxon-name-part taxon-name-part-type="genus" reg="Sphaeridia">S.</tp:taxon-name-part><tp:taxon-name-part taxon-name-part-type="species" reg="tropica">tropica</tp:taxon-name-part></tp:taxon-name></italic><bold>D</bold> detail of the apical lobes in <italic><tp:taxon-name><tp:taxon-name-part taxon-name-part-type="genus" reg="Sphaeridia">S.</tp:taxon-name-part><tp:taxon-name-part taxon-name-part-type="species" reg="tropica">tropica</tp:taxon-name-part></tp:taxon-name></italic><bold>E</bold> posterior side in <italic><tp:taxon-name><tp:taxon-name-part taxon-name-part-type="genus" reg="Sphaeridia">S.</tp:taxon-name-part><tp:taxon-name-part taxon-name-part-type="species" reg="tschirnhausi">tschirnhausi</tp:taxon-name-part></tp:taxon-name></italic> Bretfeld &amp; Schulz, 2012 <bold>F</bold> posterior side in <italic><tp:taxon-name><tp:taxon-name-part taxon-name-part-type="genus" reg="Sphaeridia">S.</tp:taxon-name-part><tp:taxon-name-part taxon-name-part-type="species" reg="vampyra">vampyra</tp:taxon-name-part></tp:taxon-name></italic> Bretfeld &amp; Schulz, 2012 <bold>G</bold> lateral side in <italic><tp:taxon-name><tp:taxon-name-part taxon-name-part-type="genus" reg="Sphaeridia">S.</tp:taxon-name-part><tp:taxon-name-part taxon-name-part-type="species" reg="vampyra">vampyra</tp:taxon-name-part></tp:taxon-name></italic>, detail of the posterior median plane <bold>H</bold> lateral side in <italic><tp:taxon-name><tp:taxon-name-part taxon-name-part-type="genus" reg="Sphaeridia">S.</tp:taxon-name-part><tp:taxon-name-part taxon-name-part-type="species" reg="vampyra">vampyra</tp:taxon-name-part></tp:taxon-name></italic>, detail of the posterior lateral plane <bold>I</bold> posterior side in <italic><tp:taxon-name><tp:taxon-name-part taxon-name-part-type="genus" reg="Sphaeridia">S.</tp:taxon-name-part><tp:taxon-name-part taxon-name-part-type="species" reg="winteri">winteri</tp:taxon-name-part></tp:taxon-name></italic> Massoud &amp; Delamare-Deboutteville, 1964. Figures adapted from species’ original descriptions, with the exception of <italic><tp:taxon-name><tp:taxon-name-part taxon-name-part-type="genus" reg="Sphaeridia">S.</tp:taxon-name-part><tp:taxon-name-part taxon-name-part-type="species" reg="winteri">winteri</tp:taxon-name-part></tp:taxon-name></italic> which was adapted from <xref ref-type="bibr" rid="B16">Bretfeld (1997)</xref>.</p></caption><graphic xmlns:xlink="http://www.w3.org/1999/xlink" xlink:href="zookeys-1173-001_article-106855__-g005.jpg" position="float" orientation="portrait" xlink:type="simple" id="oo_886197.jpg"><uri content-type="original_file" xlink:type="simple">https://binary.pensoft.net/fig/886197</uri></graphic></fig></tp:treatment-sec><ref-list><ref id="B40"><mixed-citation xmlns:xlink="http://www.w3.org/1999/xlink" xlink:type="simple"><person-group><name name-style="western"><surname>Massoud</surname><given-names>Z</given-names></name><name name-style="western"><surname>Delamare-Deboutteville</surname><given-names>C</given-names></name></person-group> (<year>1964</year>) <article-title>Contribuition à l’ètude du genre <italic><tp:taxon-name><tp:taxon-name-part taxon-name-part-type="genus">Sphaeridia</tp:taxon-name-part></tp:taxon-name></italic> Linnaniemi, 1912.</article-title><source>Revue d’Écologie et de Biologie du Sol</source><volume>1</volume>: <fpage>85</fpage>–<lpage>116</lpage>.</mixed-citation></ref><ref id="B1"><mixed-citation xmlns:xlink="http://www.w3.org/1999/xlink" xlink:type="simple"><person-group><name name-style="western"><surname>Arlé</surname><given-names>R</given-names></name></person-group> (<year>1984</year>) <article-title>O gênero <italic><tp:taxon-name><tp:taxon-name-part taxon-name-part-type="genus">Sphaeridia</tp:taxon-name-part></tp:taxon-name></italic> Linnaniemi, 1912 no Brasil com descrição de novas espécies (<tp:taxon-name><tp:taxon-name-part taxon-name-part-type="order">Collembola</tp:taxon-name-part></tp:taxon-name>-<tp:taxon-name><tp:taxon-name-part taxon-name-part-type="suborder">Symphypleona</tp:taxon-name-part></tp:taxon-name>). Boletim do Museu Paraense Emílio Goeldi.</article-title><source>Zoologia</source><volume>1</volume>: <fpage>229</fpage>–<lpage>255</lpage>.</mixed-citation></ref><ref id="B35"><mixed-citation xmlns:xlink="http://www.w3.org/1999/xlink" xlink:type="simple"><person-group><name name-style="western"><surname>Mari Mutt</surname><given-names>JA</given-names></name></person-group> (<year>1987</year>) <article-title><tp:taxon-name><tp:taxon-name-part taxon-name-part-type="order">Collembola</tp:taxon-name-part></tp:taxon-name> from two localities near Buenaventura, Colombia.</article-title><source>Journal of the Kansas Entomological Society</source><volume>60</volume>: <fpage>364</fpage>–<lpage>379</lpage>.</mixed-citation></ref><ref id="B21"><mixed-citation xmlns:xlink="http://www.w3.org/1999/xlink" xlink:type="simple"><person-group><name name-style="western"><surname>Bretfeld</surname><given-names>G</given-names></name><name name-style="western"><surname>Gauer</surname><given-names>U</given-names></name></person-group> (<year>1994</year>) <article-title>Diagnostic description of the males of new <italic><tp:taxon-name><tp:taxon-name-part taxon-name-part-type="genus">Sphaeridia</tp:taxon-name-part></tp:taxon-name></italic> species (<tp:taxon-name><tp:taxon-name-part taxon-name-part-type="class">Insecta</tp:taxon-name-part></tp:taxon-name>, <tp:taxon-name><tp:taxon-name-part taxon-name-part-type="order">Collembola</tp:taxon-name-part></tp:taxon-name>) from South America.</article-title><source>Andrias</source><volume>13</volume>: <fpage>113</fpage>–<lpage>136</lpage>.</mixed-citation></ref><ref id="B16"><mixed-citation xmlns:xlink="http://www.w3.org/1999/xlink" xlink:type="simple"><person-group><name name-style="western"><surname>Bretfeld</surname><given-names>G</given-names></name></person-group> (<year>1997</year>) <article-title>Redescriptions and new descriptions of <italic><tp:taxon-name><tp:taxon-name-part taxon-name-part-type="genus">Sphaeridia</tp:taxon-name-part></tp:taxon-name></italic> species (<tp:taxon-name><tp:taxon-name-part taxon-name-part-type="class">Insecta</tp:taxon-name-part></tp:taxon-name>, <tp:taxon-name><tp:taxon-name-part taxon-name-part-type="order">Collembola</tp:taxon-name-part></tp:taxon-name>) from Algeria, Gambia, Peru, and Spain.</article-title><source>Abhandlungen und Berichte des Naturkundemuseums Görlitz</source><volume>69</volume>: <fpage>1</fpage>–<lpage>14</lpage>.</mixed-citation></ref><ref id="B23"><mixed-citation xmlns:xlink="http://www.w3.org/1999/xlink" xlink:type="simple"><person-group><name name-style="western"><surname>Bretfeld</surname><given-names>G</given-names></name><name name-style="western"><surname>Trinklein</surname><given-names>ND</given-names></name></person-group> (<year>2000</year>) <article-title>New <tp:taxon-name><tp:taxon-name-part taxon-name-part-type="order">Collembola</tp:taxon-name-part></tp:taxon-name><tp:taxon-name><tp:taxon-name-part taxon-name-part-type="suborder">Symphypleona</tp:taxon-name-part></tp:taxon-name> from the tropical cloud forest of Ecuador (<tp:taxon-name><tp:taxon-name-part taxon-name-part-type="class">Insecta</tp:taxon-name-part></tp:taxon-name>).</article-title><source>Abhandlungen und Berichte des Naturkundemuseums Görlitz</source><volume>72</volume>: <fpage>177</fpage>–<lpage>194</lpage>.</mixed-citation></ref><ref id="B19"><mixed-citation xmlns:xlink="http://www.w3.org/1999/xlink" xlink:type="simple"><person-group><name name-style="western"><surname>Bretfeld</surname><given-names>G</given-names></name></person-group> (<year>2002</year>) <article-title>Known and new genera and species of <tp:taxon-name><tp:taxon-name-part taxon-name-part-type="suborder">Symphypleona</tp:taxon-name-part></tp:taxon-name> (<tp:taxon-name><tp:taxon-name-part taxon-name-part-type="class">Insecta</tp:taxon-name-part></tp:taxon-name>, <tp:taxon-name><tp:taxon-name-part taxon-name-part-type="order">Collembola</tp:taxon-name-part></tp:taxon-name>) obtained by canopy fogging in Central Amazonia, Brazil.</article-title><source>Amazoniana</source><volume>17</volume>: <fpage>109</fpage>–<lpage>137</lpage>.</mixed-citation></ref><ref id="B22"><mixed-citation xmlns:xlink="http://www.w3.org/1999/xlink" xlink:type="simple"><person-group><name name-style="western"><surname>Bretfeld</surname><given-names>G</given-names></name><name name-style="western"><surname>Schulz</surname><given-names>HJ</given-names></name></person-group> (<year>2012</year>) <article-title>New species of <italic><tp:taxon-name><tp:taxon-name-part taxon-name-part-type="genus">Sphaeridia</tp:taxon-name-part></tp:taxon-name></italic> Linnaniemi, 1912, sensu Bretfeld &amp; Trinklein 2000 (<tp:taxon-name><tp:taxon-name-part taxon-name-part-type="class">Insecta</tp:taxon-name-part></tp:taxon-name>, <tp:taxon-name><tp:taxon-name-part taxon-name-part-type="order">Collembola</tp:taxon-name-part></tp:taxon-name>) from Peru; with short descriptions of the males and a key to the <italic><tp:taxon-name><tp:taxon-name-part taxon-name-part-type="genus">Sphaeridia</tp:taxon-name-part></tp:taxon-name></italic> species described from South America.</article-title><source>Soil Organisms</source><volume>84</volume>: <fpage>513</fpage>–<lpage>527</lpage>.</mixed-citation></ref><ref id="B31"><mixed-citation xmlns:xlink="http://www.w3.org/1999/xlink" xlink:type="simple"><person-group><name name-style="western"><surname>Folsom</surname><given-names>JW</given-names></name><name name-style="western"><surname>Mills</surname><given-names>HB</given-names></name></person-group> (<year>1938</year>) <article-title>Contribution to the knowledge of the genus <italic><tp:taxon-name><tp:taxon-name-part taxon-name-part-type="genus">Sminthurides</tp:taxon-name-part></tp:taxon-name></italic> Börner.</article-title><source>Bulletim of the Museum of Comparative Zoology at Harvard</source><volume>82</volume>: <fpage>231</fpage>–<lpage>274</lpage>.</mixed-citation></ref><ref id="B51"><mixed-citation xmlns:xlink="http://www.w3.org/1999/xlink" xlink:type="simple"><person-group><name name-style="western"><surname>Salmon</surname><given-names>JT</given-names></name></person-group> (<year>1951</year>) <article-title>Some <tp:taxon-name><tp:taxon-name-part taxon-name-part-type="order">Collembola</tp:taxon-name-part></tp:taxon-name>-<tp:taxon-name><tp:taxon-name-part taxon-name-part-type="suborder">Symphypleona</tp:taxon-name-part></tp:taxon-name> from Malaya.</article-title><source>Proceedings of the Royal Entomological Society of London</source><volume>20</volume>: <fpage>131</fpage>–<lpage>141</lpage>. <ext-link xlink:href="10.1111/j.1365-3113.1951.tb01010.x" ext-link-type="doi" xlink:type="simple">https://doi.org/10.1111/j.1365-3113.1951.tb01010.x</ext-link></mixed-citation></ref><ref id="B55"><mixed-citation xmlns:xlink="http://www.w3.org/1999/xlink" xlink:type="simple"><person-group><name name-style="western"><surname>Stach</surname><given-names>J</given-names></name></person-group> (<year>1956</year>) <source>The Apterygotan fauna of Poland in relation to the world-fauna of this group of Insects. Family: <tp:taxon-name><tp:taxon-name-part taxon-name-part-type="family">Sminthuridae</tp:taxon-name-part></tp:taxon-name>.</source><publisher-name>Polska Akademia Nauk</publisher-name>, <publisher-loc>Państwowe Wydawnictwo Naukowe PWN, Kraków</publisher-loc>, <size units="page">287 pp</size>.</mixed-citation></ref><ref id="B26"><mixed-citation xmlns:xlink="http://www.w3.org/1999/xlink" xlink:type="simple"><person-group><name name-style="western"><surname>Delamare-Deboutteville</surname><given-names>C</given-names></name><name name-style="western"><surname>Massoud</surname><given-names>Z</given-names></name></person-group> (<year>1964</year>) <article-title>Collemboles symphypléones du Surinam.</article-title><source>Studies on the Fauna of Suriname and other Guyanas</source><volume>26</volume>: <fpage>56</fpage>–<lpage>81</lpage>.</mixed-citation></ref><ref id="B43"><mixed-citation xmlns:xlink="http://www.w3.org/1999/xlink" xlink:type="simple"><person-group><name name-style="western"><surname>Murphy</surname><given-names>DH</given-names></name></person-group> (<year>1966</year>) <article-title>Taxonomy and bionomics of eight species of <italic><tp:taxon-name><tp:taxon-name-part taxon-name-part-type="genus">Sphaeridia</tp:taxon-name-part></tp:taxon-name></italic> (<tp:taxon-name><tp:taxon-name-part taxon-name-part-type="order">Collembola</tp:taxon-name-part></tp:taxon-name>, <tp:taxon-name><tp:taxon-name-part taxon-name-part-type="family">Sminthuridae</tp:taxon-name-part></tp:taxon-name>) in a Singapore flood-plain.</article-title><source>Revue d’Ecologie et de Biologie du Sol</source><volume>3</volume>: <fpage>65</fpage>–<lpage>96</lpage>.</mixed-citation></ref><ref id="B15"><mixed-citation xmlns:xlink="http://www.w3.org/1999/xlink" xlink:type="simple"><person-group><name name-style="western"><surname>Bretfeld</surname><given-names>G</given-names></name></person-group> (<year>1995</year>) <article-title>Species diversity in males of the genus <italic><tp:taxon-name><tp:taxon-name-part taxon-name-part-type="genus">Sphaeridia</tp:taxon-name-part></tp:taxon-name></italic> Linnaniemi, 1912 (<tp:taxon-name><tp:taxon-name-part taxon-name-part-type="order">Collembola</tp:taxon-name-part></tp:taxon-name>, <tp:taxon-name><tp:taxon-name-part taxon-name-part-type="suborder">Symphypleona</tp:taxon-name-part></tp:taxon-name>) and a new definition of <italic><tp:taxon-name><tp:taxon-name-part taxon-name-part-type="genus">Sphaeridia</tp:taxon-name-part><tp:taxon-name-part taxon-name-part-type="species">pumilis</tp:taxon-name-part></tp:taxon-name></italic>.</article-title><source>Polskie Pismo Entomologiczne</source><volume>64</volume>: <fpage>207</fpage>–<lpage>228</lpage>.</mixed-citation></ref><ref id="B24"><mixed-citation xmlns:xlink="http://www.w3.org/1999/xlink" xlink:type="simple"><person-group><name name-style="western"><surname>Christiansen</surname><given-names>K</given-names></name><name name-style="western"><surname>Bellinger</surname><given-names>P</given-names></name></person-group> (<year>1998</year>) <source>The <tp:taxon-name><tp:taxon-name-part taxon-name-part-type="order">Collembola</tp:taxon-name-part></tp:taxon-name> of North America, North of the Rio Grande: A taxonomic analysis.</source><publisher-name>Grinnell College</publisher-name>, <publisher-loc>Grinnell</publisher-loc>, <size units="page">1520 pp</size>.</mixed-citation></ref><ref id="B17"><mixed-citation xmlns:xlink="http://www.w3.org/1999/xlink" xlink:type="simple"><person-group><name name-style="western"><surname>Bretfeld</surname><given-names>G</given-names></name></person-group> (<year>1999</year>) <article-title>Synopses on Palaeartic <tp:taxon-name><tp:taxon-name-part taxon-name-part-type="order">Collembola</tp:taxon-name-part></tp:taxon-name>, Vol. 2. <tp:taxon-name><tp:taxon-name-part taxon-name-part-type="suborder">Symphypleona</tp:taxon-name-part></tp:taxon-name>.</article-title><source>Abhandlungen und Berichte des Naturkundemuseums Görlitz</source><volume>71</volume>: <fpage>1</fpage>–<lpage>318</lpage>.</mixed-citation></ref></ref-list></tp:taxon-treatment>
