# Supplementary material for: ﻿Two new species of Sminthurididae (Hexapoda, Collembola, Symphypleona) from Brazil with notes on Denisiella Folsom & Mills and Sphaeridia Linnaniemi
Source: Zookeys. 2023 Jul 31;1173:1–41. doi: 10.3897/zookeys.1173.106855 (PMC10407650; doi:10.3897/zookeys.1173.106855)
Supplement: XML Treatment for Denisiella [file zookeys.1173.106855-treatment3.xml]

<!DOCTYPE tp:taxon-treatment
  PUBLIC "-//TaxonX//DTD Taxonomic Treatment Publishing DTD v0 20100105//EN" "tax-treatment-NSO.dtd">
<tp:taxon-treatment xmlns:tp="http://www.plazi.org/taxpub"><tp:treatment-meta><kwd-group><label>Taxon classification</label><kwd>
              <named-content content-type="kingdom">Animalia</named-content>
            </kwd><kwd>
              <named-content content-type="order">Collembola</named-content>
            </kwd><kwd>
              <named-content content-type="family">Sminthurididae</named-content>
            </kwd></kwd-group><mixed-citation publication-type="journal"><person-group><name><surname>Medeiros</surname><given-names>Gleyce da Silva</given-names></name><name><surname>da Silva</surname><given-names>Clécio Danilo Dias</given-names></name><name><surname>de França</surname><given-names>Josemária Silva</given-names></name><name><surname>Godeiro</surname><given-names>Nerivânia Nunes</given-names></name><name><surname>Bellini</surname><given-names>Bruno Cavalcante</given-names></name></person-group><article-title>﻿Two new species of <tp:taxon-name><tp:taxon-name-part taxon-name-part-type="family">Sminthurididae</tp:taxon-name-part></tp:taxon-name> (<tp:taxon-name><tp:taxon-name-part taxon-name-part-type="superclass">Hexapoda</tp:taxon-name-part></tp:taxon-name>, <tp:taxon-name><tp:taxon-name-part taxon-name-part-type="order">Collembola</tp:taxon-name-part></tp:taxon-name>, <tp:taxon-name><tp:taxon-name-part taxon-name-part-type="suborder">Symphypleona</tp:taxon-name-part></tp:taxon-name>) from Brazil with notes on <italic><tp:taxon-name><tp:taxon-name-part taxon-name-part-type="genus" reg="Denisiella">Denisiella</tp:taxon-name-part></tp:taxon-name></italic> Folsom &amp; Mills and <tp:taxon-name><tp:taxon-name-part taxon-name-part-type="genus" reg="Sphaeridia">Sphaeridia</tp:taxon-name-part></tp:taxon-name> Linnaniemi</article-title><source>Zookeys</source><day>31</day><month>07</month><year>2023</year><volume>1173</volume><fpage>1</fpage><lpage>41</lpage><pub-id pub-id-type="doi">10.3897/zookeys.1173.106855</pub-id></mixed-citation></tp:treatment-meta><tp:nomenclature><label>﻿Genus</label><tp:taxon-name>
            <object-id xmlns:xlink="http://www.w3.org/1999/xlink" content-type="arpha" xlink:type="simple">52FD4C82-2688-5A88-9BE5-E7E1832EF46C</object-id>
            <tp:taxon-name-part taxon-name-part-type="genus" reg="Denisiella">Denisiella</tp:taxon-name-part>
          </tp:taxon-name><tp:taxon-authority>Folsom &amp; Mills, 1938</tp:taxon-authority></tp:nomenclature><tp:treatment-sec sec-type="diagnosis" id="SECID0E4QAK"><title>Diagnosis of the genus.</title><p>Males with highly dimorphic antennae, <abbrev xmlns:xlink="http://www.w3.org/1999/xlink" xlink:title="antennal segment(s)" id="ABBRID0EDRAK" xlink:type="simple">Ant</abbrev> II with <bold>Tra1–2</bold>, <bold>b1–b7</bold> elements, <bold>b1–b6</bold> together, <bold>b7</bold> isolated, <abbrev xmlns:xlink="http://www.w3.org/1999/xlink" xlink:title="antennal segment(s)" id="ABBRID0EPRAK" xlink:type="simple">Ant</abbrev> III with <bold>Tra3</bold> as a bothriotrichum or a regular chaeta, elements <bold>c1</bold> and <bold>c3</bold> always present. <abbrev xmlns:xlink="http://www.w3.org/1999/xlink" xlink:title="antennal segment(s)" id="ABBRID0EZRAK" xlink:type="simple">Ant</abbrev> IV undivided in both sexes, usually with blunt sensilla. Eyes 6+6 to 8+8. <abbrev xmlns:xlink="http://www.w3.org/1999/xlink" xlink:title="thoracic segment(s)" id="ABBRID0E4RAK" xlink:type="simple">Th</abbrev> III and large abdomen in males without vesicles. Bothriotricha <bold>ABC</bold> misaligned. Posterior large abdomen with or without long chaetae. Ventral tube without modifications. Each anal valve with 0–2 barbulated spines in both sexes. Tibiotarsus I proximal organ usually present in males, formed by four modified sensilla. Tibiotarsus II with or without a polycarinate chaeta. Tibiotarsus III with 0–5 serrated spines in both sexes. Distal tibiotarsal organ on leg III absent. Dens lacking spine-like chaetae. Mucro narrow, inner edge serrated, outer smooth, mucronal chaeta present (adapted and revised from <xref ref-type="bibr" rid="B13">Börner 1908</xref>; <xref ref-type="bibr" rid="B27">Denis 1925</xref>; <xref ref-type="bibr" rid="B28">Denis 1931</xref>; <xref ref-type="bibr" rid="B30">Folsom 1932</xref>; <xref ref-type="bibr" rid="B54">Snider 1988</xref>; <xref ref-type="bibr" rid="B46">Palacios-Vargas 1995</xref>; <xref ref-type="bibr" rid="B48">Palacios-Vargas and Bernava 1999</xref>; <xref ref-type="bibr" rid="B47">Palacios-Vargas 2007</xref>; <xref ref-type="bibr" rid="B45">Ospina and Palacios-Vargas 2009</xref>; <xref ref-type="bibr" rid="B53">Schulz and van Harten 2013</xref>; <xref ref-type="bibr" rid="B49">Palacios-Vargas et al. 2018</xref>).</p></tp:treatment-sec><tp:treatment-sec sec-type="type species" id="SECID0EPTAK"><title>Type species.</title><p><italic><tp:taxon-name><tp:taxon-name-part taxon-name-part-type="genus" reg="Sminthurides">Sminthurides</tp:taxon-name-part><tp:taxon-name-part taxon-name-part-type="species" reg="seurati">seurati</tp:taxon-name-part></tp:taxon-name></italic> Denis, 1925.</p></tp:treatment-sec><tp:treatment-sec sec-type="distribution" id="SECID0EAUAK"><title>Distribution.</title><p>Americas, Africa, and Indo-Asia (<xref ref-type="bibr" rid="B3">Bellinger et al. 1996–2023</xref>).</p></tp:treatment-sec><tp:treatment-sec sec-type="remarks" id="SECID0EKUAK"><title>Remarks.</title><p><italic><tp:taxon-name><tp:taxon-name-part taxon-name-part-type="genus" reg="Denisiella">Denisiella</tp:taxon-name-part></tp:taxon-name></italic> species arguably have the most sexually dimorphic antennae among all the <tp:taxon-name><tp:taxon-name-part taxon-name-part-type="family">Sminthurididae</tp:taxon-name-part></tp:taxon-name>, with several modified elements on the male claspers (<xref ref-type="bibr" rid="B39">Massoud and Betsch 1972</xref>; <xref ref-type="bibr" rid="B6">Betsch 1980</xref>; <xref ref-type="bibr" rid="B41">Medeiros et al. 2022</xref>). The morphology of such elements varies between the species (Fig. <xref ref-type="fig" rid="F13">13</xref>), but even so, most of them are present, with the exception of the <bold>c2</bold> element on <abbrev xmlns:xlink="http://www.w3.org/1999/xlink" xlink:title="antennal segment(s)" id="ABBRID0EOVAK" xlink:type="simple">Ant</abbrev> III, which may be absent in some species (<xref ref-type="bibr" rid="B13">Börner 1908</xref>; <xref ref-type="bibr" rid="B28">Denis 1931</xref>; <xref ref-type="bibr" rid="B48">Palacios-Vargas and Bernava 1999</xref>; <xref ref-type="bibr" rid="B53">Schulz and van Harten 2013</xref>), and <bold>Tra3</bold> on <abbrev xmlns:xlink="http://www.w3.org/1999/xlink" xlink:title="antennal segment(s)" id="ABBRID0EEWAK" xlink:type="simple">Ant</abbrev> III, which interchanges between a regular chaeta or a bothriotrichum (<xref ref-type="bibr" rid="B27">Denis 1925</xref>; <xref ref-type="bibr" rid="B46">Palacios-Vargas 1995</xref>; <xref ref-type="bibr" rid="B49">Palacios-Vargas et al. 2018</xref>) (Table <xref ref-type="table" rid="T2">2</xref>).</p><table-wrap id="T2" position="float" orientation="portrait"><label>Table 2.</label><caption><p>Main diagnostic characters of <italic><tp:taxon-name><tp:taxon-name-part taxon-name-part-type="genus" reg="Denisiella">Denisiella</tp:taxon-name-part></tp:taxon-name></italic> species.</p></caption><table id="TID0E1SBK" rules="all"><tbody><tr><th rowspan="1" colspan="1">Species (known sexes) /characters</th><th rowspan="1" colspan="1">Color (♂)</th><th rowspan="1" colspan="1">Color (♀)</th><th rowspan="1" colspan="1"><abbrev xmlns:xlink="http://www.w3.org/1999/xlink" xlink:title="antennal segment(s)" id="ABBRID0E1XAK" xlink:type="simple">Ant</abbrev> III c2 element (♂)</th><th rowspan="1" colspan="1"><abbrev xmlns:xlink="http://www.w3.org/1999/xlink" xlink:title="antennal segment(s)" id="ABBRID0ECYAK" xlink:type="simple">Ant</abbrev> III Tra element (♂)</th><th rowspan="1" colspan="1"><abbrev xmlns:xlink="http://www.w3.org/1999/xlink" xlink:title="antennal segment(s)" id="ABBRID0EKYAK" xlink:type="simple">Ant</abbrev> II spiniform chaetae (♀)</th><th rowspan="1" colspan="1"><abbrev xmlns:xlink="http://www.w3.org/1999/xlink" xlink:title="antennal segment(s)" id="ABBRID0ESYAK" xlink:type="simple">Ant</abbrev> III spiniform chaetae (♀)</th><th rowspan="1" colspan="1"><abbrev xmlns:xlink="http://www.w3.org/1999/xlink" xlink:title="antennal segment(s)" id="ABBRID0E1YAK" xlink:type="simple">Ant</abbrev> IV sensilla (♂)</th><th rowspan="1" colspan="1">Eyes</th><th rowspan="1" colspan="1">Frontal head chaetae (♂)</th><th rowspan="1" colspan="1">Nasal organ (♂)</th><th rowspan="1" colspan="1">Posterior large abdomen with long chaetae</th><th rowspan="1" colspan="1">Barbulated spines on dorsal anal valve (ps1–2) (♂)</th><th rowspan="1" colspan="1">Barbulated spines on ventral anal valves (pi1–3) (♂)</th><th rowspan="1" colspan="1">Barbulated spines on dorsal anal valve (ps1–2) (♀)</th><th rowspan="1" colspan="1">Barbulated spines on ventral anal valves (pi1–3) (♀)</th><th rowspan="1" colspan="1">Proximal tibiotarsal organ leg I (♂)</th><th rowspan="1" colspan="1">Polycarinate chaeta on tibiotarsus II</th><th rowspan="1" colspan="1">Modified spines on tibiotarsi I–III</th><th rowspan="1" colspan="1">Ungual inner tooth on leg I</th><th rowspan="1" colspan="1">Ungual inner tooth on leg III</th><th rowspan="1" colspan="1">Dens dorsal chaetae (♂)</th><th rowspan="1" colspan="1">Dens ventral chaetae formula</th></tr><tr><td rowspan="1" colspan="1"><italic><tp:taxon-name><tp:taxon-name-part taxon-name-part-type="genus" reg="Denisiella">D.</tp:taxon-name-part><tp:taxon-name-part taxon-name-part-type="species" reg="betschi">betschi</tp:taxon-name-part></tp:taxon-name></italic><sup>11</sup> (♂)</td><td rowspan="1" colspan="1">?</td><td rowspan="1" colspan="1">?</td><td rowspan="1" colspan="1">+</td><td rowspan="1" colspan="1">Rs</td><td rowspan="1" colspan="1">?</td><td rowspan="1" colspan="1">?</td><td rowspan="1" colspan="1">3</td><td rowspan="1" colspan="1">6+6</td><td rowspan="1" colspan="1">Sf, Ac, Ba</td><td rowspan="1" colspan="1">-</td><td rowspan="1" colspan="1">?</td><td rowspan="1" colspan="1">-</td><td rowspan="1" colspan="1">-</td><td rowspan="1" colspan="1">?</td><td rowspan="1" colspan="1">?</td><td rowspan="1" colspan="1">Cpf, Rg</td><td rowspan="1" colspan="1">+</td><td rowspan="1" colspan="1">0/0/4 (♂)</td><td rowspan="1" colspan="1">+</td><td rowspan="1" colspan="1">+</td><td rowspan="1" colspan="1">37</td><td rowspan="1" colspan="1">3,3,3,3,2,1,1,1</td></tr><tr><td rowspan="1" colspan="1"><italic><tp:taxon-name><tp:taxon-name-part taxon-name-part-type="genus" reg="Denisiella">D.</tp:taxon-name-part><tp:taxon-name-part taxon-name-part-type="species" reg="bretfeldi">bretfeldi</tp:taxon-name-part></tp:taxon-name></italic><sup>10</sup> (♂,♀)</td><td rowspan="1" colspan="1">Body violet with legs, antennae and furcula yellowish</td><td rowspan="1" colspan="1">Body with broad violet edges, middle yellowish, legs, antennae and furcula slightly violet</td><td rowspan="1" colspan="1">?</td><td rowspan="1" colspan="1">?</td><td rowspan="1" colspan="1">?</td><td rowspan="1" colspan="1">?</td><td rowspan="1" colspan="1">2</td><td rowspan="1" colspan="1">6+6</td><td rowspan="1" colspan="1">?</td><td rowspan="1" colspan="1">+</td><td rowspan="1" colspan="1">-</td><td rowspan="1" colspan="1">?</td><td rowspan="1" colspan="1">?</td><td rowspan="1" colspan="1">-</td><td rowspan="1" colspan="1">
                    <bold>pi1</bold>
                  </td><td rowspan="1" colspan="1">Bd</td><td rowspan="1" colspan="1">-</td><td rowspan="1" colspan="1">0/0/4? (♂)</td><td rowspan="1" colspan="1">+</td><td rowspan="1" colspan="1">+</td><td rowspan="1" colspan="1">30</td><td rowspan="1" colspan="1">3,2,1,1,1,1,1 (♀) 3,3,3(2),2(1),2(1),1,1,1,1 (♂)</td></tr><tr><td rowspan="1" colspan="1"><italic><tp:taxon-name><tp:taxon-name-part taxon-name-part-type="genus" reg="Denisiella">D.</tp:taxon-name-part><tp:taxon-name-part taxon-name-part-type="species" reg="caatingae">caatingae</tp:taxon-name-part></tp:taxon-name></italic><sup>11</sup> (♂)</td><td rowspan="1" colspan="1">?</td><td rowspan="1" colspan="1">?</td><td rowspan="1" colspan="1">+</td><td rowspan="1" colspan="1">Bo</td><td rowspan="1" colspan="1">?</td><td rowspan="1" colspan="1">?</td><td rowspan="1" colspan="1">5</td><td rowspan="1" colspan="1">6+6</td><td rowspan="1" colspan="1">Ac, Lg</td><td rowspan="1" colspan="1">+</td><td rowspan="1" colspan="1">?</td><td rowspan="1" colspan="1">?</td><td rowspan="1" colspan="1">?</td><td rowspan="1" colspan="1">?</td><td rowspan="1" colspan="1">?</td><td rowspan="1" colspan="1">Sd</td><td rowspan="1" colspan="1">+</td><td rowspan="1" colspan="1">0/0/4 (♂)</td><td rowspan="1" colspan="1">+</td><td rowspan="1" colspan="1">+</td><td rowspan="1" colspan="1">44</td><td rowspan="1" colspan="1">3,3,3,3,2,2,2,1,1,1</td></tr><tr><td rowspan="1" colspan="1"><italic><tp:taxon-name><tp:taxon-name-part taxon-name-part-type="genus" reg="Denisiella">D.</tp:taxon-name-part><tp:taxon-name-part taxon-name-part-type="species" reg="colombiana">colombiana</tp:taxon-name-part></tp:taxon-name></italic><sup>9</sup> (♂,♀)</td><td rowspan="1" colspan="1">Body dark purple and furcula almost transparent, legs and <abbrev xmlns:xlink="http://www.w3.org/1999/xlink" xlink:title="antennal segment(s)" id="ABBRID0EADBK" xlink:type="simple">Ant</abbrev> with purple pigment at their bases</td><td rowspan="1" colspan="1">Body dark purple, legs, antennae and furcula pale purple</td><td rowspan="1" colspan="1">-</td><td rowspan="1" colspan="1">Rs</td><td rowspan="1" colspan="1">+</td><td rowspan="1" colspan="1">+?</td><td rowspan="1" colspan="1">?</td><td rowspan="1" colspan="1">6+6</td><td rowspan="1" colspan="1">Ac, Sf</td><td rowspan="1" colspan="1">-</td><td rowspan="1" colspan="1">-</td><td rowspan="1" colspan="1">-</td><td rowspan="1" colspan="1">
                    <bold>pi1, pi3</bold>
                  </td><td rowspan="1" colspan="1">
                    <bold>ps2</bold>
                  </td><td rowspan="1" colspan="1">
                    <bold>pi1, pi3</bold>
                  </td><td rowspan="1" colspan="1">Bd</td><td rowspan="1" colspan="1">+</td><td rowspan="1" colspan="1">0/0/4 (♂)</td><td rowspan="1" colspan="1">+?</td><td rowspan="1" colspan="1">+</td><td rowspan="1" colspan="1">42</td><td rowspan="1" colspan="1">3,3,3,3,2,1,1,1</td></tr><tr><td rowspan="1" colspan="1"><italic><tp:taxon-name><tp:taxon-name-part taxon-name-part-type="genus" reg="Denisiella">D.</tp:taxon-name-part><tp:taxon-name-part taxon-name-part-type="species" reg="diomedesi">diomedesi</tp:taxon-name-part></tp:taxon-name></italic><sup>8</sup> (♂)</td><td rowspan="1" colspan="1">Body and antennae purple, legs and furcula pale, with small purple pigment at their bases.</td><td rowspan="1" colspan="1">?</td><td rowspan="1" colspan="1">-</td><td rowspan="1" colspan="1">Bo</td><td rowspan="1" colspan="1">?</td><td rowspan="1" colspan="1">?</td><td rowspan="1" colspan="1">1</td><td rowspan="1" colspan="1">6+6</td><td rowspan="1" colspan="1">Ac, Sf, Lg</td><td rowspan="1" colspan="1">+</td><td rowspan="1" colspan="1">?</td><td rowspan="1" colspan="1">-</td><td rowspan="1" colspan="1">-</td><td rowspan="1" colspan="1">?</td><td rowspan="1" colspan="1">?</td><td rowspan="1" colspan="1">Cpf, Rg</td><td rowspan="1" colspan="1">+</td><td rowspan="1" colspan="1">0/0/4 (♂)</td><td rowspan="1" colspan="1">+</td><td rowspan="1" colspan="1">+</td><td rowspan="1" colspan="1">42</td><td rowspan="1" colspan="1">3,3,3,2,2,1,1,1</td></tr><tr><td rowspan="1" colspan="1"><italic><tp:taxon-name><tp:taxon-name-part taxon-name-part-type="genus" reg="Denisiella">D.</tp:taxon-name-part><tp:taxon-name-part taxon-name-part-type="species" reg="lithophila">lithophila</tp:taxon-name-part></tp:taxon-name></italic><sup>5</sup> (♂,♀)</td><td rowspan="1" colspan="1">Head and body with cream white and blue mosaics</td><td rowspan="1" colspan="1">Head and body blue-black with cream markings in irregular mosaics</td><td rowspan="1" colspan="1">+</td><td rowspan="1" colspan="1">Rs</td><td rowspan="1" colspan="1">-</td><td rowspan="1" colspan="1">-</td><td rowspan="1" colspan="1">?</td><td rowspan="1" colspan="1">6+6</td><td rowspan="1" colspan="1">?</td><td rowspan="1" colspan="1">-</td><td rowspan="1" colspan="1">- (♀), + (♂)</td><td rowspan="1" colspan="1">-</td><td rowspan="1" colspan="1">
                    <bold>pi3</bold>
                  </td><td rowspan="1" colspan="1">-</td><td rowspan="1" colspan="1">-</td><td rowspan="1" colspan="1">-</td><td rowspan="1" colspan="1">-</td><td rowspan="1" colspan="1">0/0/3 (♂)</td><td rowspan="1" colspan="1">+</td><td rowspan="1" colspan="1">+</td><td rowspan="1" colspan="1">46</td><td rowspan="1" colspan="1">3,3,3,3,2,2,1,1?</td></tr><tr><td rowspan="1" colspan="1"><italic><tp:taxon-name><tp:taxon-name-part taxon-name-part-type="genus" reg="Denisiella">D.</tp:taxon-name-part><tp:taxon-name-part taxon-name-part-type="species" reg="maesorum">maesorum</tp:taxon-name-part></tp:taxon-name></italic><sup>6</sup> (♂,♀)</td><td rowspan="1" colspan="1">Body, legs and antennae purple</td><td rowspan="1" colspan="1">Head and body mostly purple</td><td rowspan="1" colspan="1">+</td><td rowspan="1" colspan="1">Rs</td><td rowspan="1" colspan="1">-</td><td rowspan="1" colspan="1">-</td><td rowspan="1" colspan="1">+</td><td rowspan="1" colspan="1">6+6</td><td rowspan="1" colspan="1">Sf, Rg</td><td rowspan="1" colspan="1">-</td><td rowspan="1" colspan="1">+?</td><td rowspan="1" colspan="1">-</td><td rowspan="1" colspan="1">-</td><td rowspan="1" colspan="1">-</td><td rowspan="1" colspan="1">-</td><td rowspan="1" colspan="1">Cpf, Rg</td><td rowspan="1" colspan="1">-</td><td rowspan="1" colspan="1">1/1/4 (♂,♀)</td><td rowspan="1" colspan="1">+</td><td rowspan="1" colspan="1">+</td><td rowspan="1" colspan="1">46</td><td rowspan="1" colspan="1">3,3,3,3,2,1,1,1</td></tr><tr><td rowspan="1" colspan="1"><italic><tp:taxon-name><tp:taxon-name-part taxon-name-part-type="genus" reg="Denisiella">D.</tp:taxon-name-part><tp:taxon-name-part taxon-name-part-type="species" reg="nayarita">nayarita</tp:taxon-name-part></tp:taxon-name></italic><sup>7</sup> (♀)</td><td rowspan="1" colspan="1">?</td><td rowspan="1" colspan="1">Trunk dorsally pigmented, appendages slightly tinged with purple</td><td rowspan="1" colspan="1">?</td><td rowspan="1" colspan="1">?</td><td rowspan="1" colspan="1">+</td><td rowspan="1" colspan="1">+</td><td rowspan="1" colspan="1">?</td><td rowspan="1" colspan="1">6+6</td><td rowspan="1" colspan="1">Ac, Sf</td><td rowspan="1" colspan="1">?</td><td rowspan="1" colspan="1">+</td><td rowspan="1" colspan="1">?</td><td rowspan="1" colspan="1">?</td><td rowspan="1" colspan="1">
                    <bold>ps2</bold>
                  </td><td rowspan="1" colspan="1">
                    <bold>pi1, pi3</bold>
                  </td><td rowspan="1" colspan="1">?</td><td rowspan="1" colspan="1">?</td><td rowspan="1" colspan="1">0/0/5 (♀)</td><td rowspan="1" colspan="1">+</td><td rowspan="1" colspan="1">+</td><td rowspan="1" colspan="1">38</td><td rowspan="1" colspan="1">3,3,3,3,2,1,1,1,1?</td></tr><tr><td rowspan="1" colspan="1"><italic><tp:taxon-name><tp:taxon-name-part taxon-name-part-type="genus" reg="Denisiella">D.</tp:taxon-name-part><tp:taxon-name-part taxon-name-part-type="species" reg="ramosa">ramosa</tp:taxon-name-part></tp:taxon-name></italic><sup>4</sup> (♂,♀)</td><td rowspan="1" colspan="1">Body, legs and antennae purple</td><td rowspan="1" colspan="1">Head and body mostly purple</td><td rowspan="1" colspan="1">+</td><td rowspan="1" colspan="1">?</td><td rowspan="1" colspan="1">-</td><td rowspan="1" colspan="1">-</td><td rowspan="1" colspan="1">?</td><td rowspan="1" colspan="1">8+8*</td><td rowspan="1" colspan="1">Ac, Sf</td><td rowspan="1" colspan="1">-</td><td rowspan="1" colspan="1">?</td><td rowspan="1" colspan="1">-?</td><td rowspan="1" colspan="1">-?</td><td rowspan="1" colspan="1">
                    <bold>ps2</bold>
                  </td><td rowspan="1" colspan="1">
                    <bold>pi1</bold>
                  </td><td rowspan="1" colspan="1">Rgd</td><td rowspan="1" colspan="1">?</td><td rowspan="1" colspan="1">?</td><td rowspan="1" colspan="1">+</td><td rowspan="1" colspan="1">+</td><td rowspan="1" colspan="1">?</td><td rowspan="1" colspan="1">?</td></tr><tr><td rowspan="1" colspan="1"><italic><tp:taxon-name><tp:taxon-name-part taxon-name-part-type="genus" reg="Denisiella">D.</tp:taxon-name-part><tp:taxon-name-part taxon-name-part-type="species" reg="rhizophorae">rhizophorae</tp:taxon-name-part></tp:taxon-name></italic><sup>11</sup> (♂,♀)</td><td rowspan="1" colspan="1">?</td><td rowspan="1" colspan="1">?</td><td rowspan="1" colspan="1">+</td><td rowspan="1" colspan="1">Bo</td><td rowspan="1" colspan="1">-</td><td rowspan="1" colspan="1">-</td><td rowspan="1" colspan="1">6</td><td rowspan="1" colspan="1">6+6</td><td rowspan="1" colspan="1">Ac, Lg</td><td rowspan="1" colspan="1">-</td><td rowspan="1" colspan="1">?</td><td rowspan="1" colspan="1">-</td><td rowspan="1" colspan="1">-</td><td rowspan="1" colspan="1">-</td><td rowspan="1" colspan="1">2+2</td><td rowspan="1" colspan="1">Rgd</td><td rowspan="1" colspan="1">+</td><td rowspan="1" colspan="1">0/0/4 (♂)</td><td rowspan="1" colspan="1">+</td><td rowspan="1" colspan="1">-</td><td rowspan="1" colspan="1">38</td><td rowspan="1" colspan="1">3,3,3,3,2,1,1,1</td></tr><tr><td rowspan="1" colspan="1"><italic><tp:taxon-name><tp:taxon-name-part taxon-name-part-type="genus" reg="Denisiella">D.</tp:taxon-name-part><tp:taxon-name-part taxon-name-part-type="species" reg="seurati">seurati</tp:taxon-name-part></tp:taxon-name></italic><sup>2</sup> (♂,♀)</td><td rowspan="1" colspan="1">Pale and Pale violet</td><td rowspan="1" colspan="1">Cream head and body with parts of the large abdomen, appendages and antennae purple</td><td rowspan="1" colspan="1">+</td><td rowspan="1" colspan="1">Rs</td><td rowspan="1" colspan="1">-</td><td rowspan="1" colspan="1">-</td><td rowspan="1" colspan="1">3?</td><td rowspan="1" colspan="1">8+8</td><td rowspan="1" colspan="1">?</td><td rowspan="1" colspan="1">-</td><td rowspan="1" colspan="1">?</td><td rowspan="1" colspan="1">?</td><td rowspan="1" colspan="1">?</td><td rowspan="1" colspan="1">-</td><td rowspan="1" colspan="1">1+1</td><td rowspan="1" colspan="1">Rgd</td><td rowspan="1" colspan="1">-</td><td rowspan="1" colspan="1">1/0/5 (♂)</td><td rowspan="1" colspan="1">+</td><td rowspan="1" colspan="1">+</td><td rowspan="1" colspan="1">35?</td><td rowspan="1" colspan="1">?</td></tr><tr><td rowspan="1" colspan="1"><italic><tp:taxon-name><tp:taxon-name-part taxon-name-part-type="genus" reg="Denisiella">D.</tp:taxon-name-part><tp:taxon-name-part taxon-name-part-type="species" reg="serroseta">serroseta</tp:taxon-name-part></tp:taxon-name></italic><sup>1,10</sup>** (♂,♀)</td><td rowspan="1" colspan="1">Head and body dark purple (not intense)</td><td rowspan="1" colspan="1">Head and body dark purple</td><td rowspan="1" colspan="1">?</td><td rowspan="1" colspan="1">?</td><td rowspan="1" colspan="1">+</td><td rowspan="1" colspan="1">+</td><td rowspan="1" colspan="1">?</td><td rowspan="1" colspan="1">6+6</td><td rowspan="1" colspan="1">Sh, Sf</td><td rowspan="1" colspan="1">-?</td><td rowspan="1" colspan="1">+</td><td rowspan="1" colspan="1">?</td><td rowspan="1" colspan="1">?</td><td rowspan="1" colspan="1">?</td><td rowspan="1" colspan="1">?</td><td rowspan="1" colspan="1">?</td><td rowspan="1" colspan="1">-?</td><td rowspan="1" colspan="1">+(♂)</td><td rowspan="1" colspan="1">+</td><td rowspan="1" colspan="1">+</td><td rowspan="1" colspan="1">?</td><td rowspan="1" colspan="1">?</td></tr><tr><td rowspan="1" colspan="1"><italic><tp:taxon-name><tp:taxon-name-part taxon-name-part-type="genus" reg="Denisiella">D.</tp:taxon-name-part><tp:taxon-name-part taxon-name-part-type="species" reg="sexpinnata">sexpinnata</tp:taxon-name-part></tp:taxon-name></italic><sup>3</sup>(♀)</td><td rowspan="1" colspan="1">?</td><td rowspan="1" colspan="1">Head and body mostly violet</td><td rowspan="1" colspan="1">?</td><td rowspan="1" colspan="1">?</td><td rowspan="1" colspan="1">?</td><td rowspan="1" colspan="1">?</td><td rowspan="1" colspan="1">?</td><td rowspan="1" colspan="1">8+8</td><td rowspan="1" colspan="1">?</td><td rowspan="1" colspan="1">?</td><td rowspan="1" colspan="1">+</td><td rowspan="1" colspan="1">?</td><td rowspan="1" colspan="1">?</td><td rowspan="1" colspan="1">
                    <bold>ps2</bold>
                  </td><td rowspan="1" colspan="1">
                    <bold>pi1, pi3</bold>
                  </td><td rowspan="1" colspan="1">?</td><td rowspan="1" colspan="1">?</td><td rowspan="1" colspan="1">1/0/5 (♀)</td><td rowspan="1" colspan="1">+</td><td rowspan="1" colspan="1">+</td><td rowspan="1" colspan="1">37</td><td rowspan="1" colspan="1">?</td></tr><tr><td rowspan="1" colspan="1"><italic><tp:taxon-name><tp:taxon-name-part taxon-name-part-type="genus" reg="Denisiella">D.</tp:taxon-name-part><tp:taxon-name-part taxon-name-part-type="species" reg="piracurucaensis">piracurucaensis</tp:taxon-name-part></tp:taxon-name></italic> sp. nov. (♂,♀)</td><td rowspan="1" colspan="1">Purple with pale appendages</td><td rowspan="1" colspan="1">Not observed</td><td rowspan="1" colspan="1">+</td><td rowspan="1" colspan="1">Rs</td><td rowspan="1" colspan="1">+</td><td rowspan="1" colspan="1">+</td><td rowspan="1" colspan="1">19</td><td rowspan="1" colspan="1">8+8</td><td rowspan="1" colspan="1">Ac, Sf</td><td rowspan="1" colspan="1">-</td><td rowspan="1" colspan="1">+</td><td rowspan="1" colspan="1">
                    <bold>ps2</bold>
                  </td><td rowspan="1" colspan="1">
                    <bold>pi1</bold>
                  </td><td rowspan="1" colspan="1">
                    <bold>ps2</bold>
                  </td><td rowspan="1" colspan="1">
                    <bold>pi1, pi3</bold>
                  </td><td rowspan="1" colspan="1">Cpf</td><td rowspan="1" colspan="1">-</td><td rowspan="1" colspan="1">1/0/4 (♂,♀)</td><td rowspan="1" colspan="1">+</td><td rowspan="1" colspan="1">+</td><td rowspan="1" colspan="1">46</td><td rowspan="1" colspan="1">3,3,3,3,2,1,1(0),1</td></tr></tbody></table><table-wrap-foot><fn><p>Data based in: <sup>1</sup><xref ref-type="bibr" rid="B13">Börner (1908)</xref>; <sup>2</sup><xref ref-type="bibr" rid="B27">Denis (1925)</xref>; <sup>3</sup><xref ref-type="bibr" rid="B28">Denis (1931)</xref>; <sup>4</sup><xref ref-type="bibr" rid="B30">Folsom (1932)</xref>; <sup>5</sup><xref ref-type="bibr" rid="B54">Snider (1988)</xref>; <sup>6</sup><xref ref-type="bibr" rid="B46">Palacios-Vargas (1995)</xref>; <sup>7</sup><xref ref-type="bibr" rid="B48">Palacios-Vargas and Bernava (1999)</xref>; <sup>8</sup><xref ref-type="bibr" rid="B47">Palacios-Vargas (2007)</xref>; <sup>9</sup><xref ref-type="bibr" rid="B45">Ospina and Palacios-Vargas (2009)</xref>; <sup>10</sup><xref ref-type="bibr" rid="B53">Schulz and van Harten (2013)</xref>; <sup>11</sup><xref ref-type="bibr" rid="B49">Palacios-Vargas et al. (2018)</xref>. Legends: + = present; - = absent; ? = unclear/unknown; Ac = Acuminate; Ba = Barbulated spine; Bd = Big dome; Bo = Bothriotricha; Cpf = Campaniform; Lg = Long; Rg = rugose; Rgd = Rhagidial; Rs = Regular shape; Sd = Small dome; Sf = Spiniform; Sh = Short; * = <xref ref-type="bibr" rid="B30">Folsom (1932)</xref> remarked the species has at least 12 eyes, but possible 16, so we are considering 8+8 eyes; ** = we considered <italic><tp:taxon-name><tp:taxon-name-part taxon-name-part-type="genus" reg="Denisiella">D.</tp:taxon-name-part><tp:taxon-name-part taxon-name-part-type="species" reg="serroseta">serroseta</tp:taxon-name-part></tp:taxon-name></italic> presents serrated spines on tibiotarsus III and an internal tooth on unguis III following <xref ref-type="bibr" rid="B13">Börner (1908</xref>: 58–60, figs 5, 9, 11) description, differently from the information in <xref ref-type="bibr" rid="B49">Palacios-Vargas et al. (2018</xref>: 123, table 1). A detailed view of the male antennal clasper is presented in Figs <xref ref-type="fig" rid="F13">13</xref> and <xref ref-type="fig" rid="F15">15B, C</xref>.</p></fn></table-wrap-foot></table-wrap><fig id="F13" position="float" orientation="portrait"><object-id xmlns:xlink="http://www.w3.org/1999/xlink" content-type="doi" xlink:type="simple">10.3897/zookeys.1173.106855.figure13</object-id><object-id xmlns:xlink="http://www.w3.org/1999/xlink" content-type="arpha" xlink:type="simple">26AA7647-5FB3-5CED-8D68-661757EA8872</object-id><label>Figure 13.</label><caption><p>Chaetotaxy of <abbrev xmlns:xlink="http://www.w3.org/1999/xlink" xlink:title="antennal segment(s)" id="ABBRID0EVDCK" xlink:type="simple">Ant</abbrev> II and III of males of <italic><tp:taxon-name><tp:taxon-name-part taxon-name-part-type="genus" reg="Denisiella">Denisiella</tp:taxon-name-part></tp:taxon-name></italic><bold>A</bold><italic><tp:taxon-name><tp:taxon-name-part taxon-name-part-type="genus" reg="Denisiella">D.</tp:taxon-name-part><tp:taxon-name-part taxon-name-part-type="species" reg="betschi">betschi</tp:taxon-name-part></tp:taxon-name></italic> Palacios-Vargas, Ferreira &amp; Zeppelini, 2018 <bold>B</bold><italic><tp:taxon-name><tp:taxon-name-part taxon-name-part-type="genus" reg="Denisiella">D.</tp:taxon-name-part><tp:taxon-name-part taxon-name-part-type="species" reg="caatingae">caatingae</tp:taxon-name-part></tp:taxon-name></italic> Palacios-Vargas, Ferreira &amp; Zeppelini, 2018 <bold>C</bold><italic><tp:taxon-name><tp:taxon-name-part taxon-name-part-type="genus" reg="Denisiella">D.</tp:taxon-name-part><tp:taxon-name-part taxon-name-part-type="species" reg="colombiana">colombiana</tp:taxon-name-part></tp:taxon-name></italic> Ospina &amp; Palacios-Vargas, 2009 <bold>D</bold><italic><tp:taxon-name><tp:taxon-name-part taxon-name-part-type="genus" reg="Denisiella">D.</tp:taxon-name-part><tp:taxon-name-part taxon-name-part-type="species" reg="diomedesi">diomedesi</tp:taxon-name-part></tp:taxon-name></italic> Palacios-Vargas, 2007 <bold>E</bold><italic><tp:taxon-name><tp:taxon-name-part taxon-name-part-type="genus" reg="Denisiella">D.</tp:taxon-name-part><tp:taxon-name-part taxon-name-part-type="species" reg="lithophila">lithophila</tp:taxon-name-part></tp:taxon-name></italic> Snider, 1988 <bold>F</bold><italic><tp:taxon-name><tp:taxon-name-part taxon-name-part-type="genus" reg="Denisiella">D.</tp:taxon-name-part><tp:taxon-name-part taxon-name-part-type="species" reg="maesorum">maesorum</tp:taxon-name-part></tp:taxon-name></italic> Palacios-Vargas, 1995 <bold>G</bold><italic><tp:taxon-name><tp:taxon-name-part taxon-name-part-type="genus" reg="Denisiella">D.</tp:taxon-name-part><tp:taxon-name-part taxon-name-part-type="species" reg="ramosa">ramosa</tp:taxon-name-part></tp:taxon-name></italic> (Folsom, 1932) <bold>H</bold><italic><tp:taxon-name><tp:taxon-name-part taxon-name-part-type="genus" reg="Denisiella">D.</tp:taxon-name-part><tp:taxon-name-part taxon-name-part-type="species" reg="rhizophorae">rhizophorae</tp:taxon-name-part></tp:taxon-name></italic> Palacios-Vargas, Ferreira &amp; Zeppelini, 2018 <bold>I</bold><italic><tp:taxon-name><tp:taxon-name-part taxon-name-part-type="genus" reg="Denisiella">D.</tp:taxon-name-part><tp:taxon-name-part taxon-name-part-type="species" reg="seurati">seurati</tp:taxon-name-part></tp:taxon-name></italic> (Denis, 1925) (ventral view). Figures adapted from species’ original descriptions.</p></caption><graphic xmlns:xlink="http://www.w3.org/1999/xlink" xlink:href="zookeys-1173-001_article-106855__-g013.jpg" position="float" orientation="portrait" xlink:type="simple" id="oo_886205.jpg"><uri content-type="original_file" xlink:type="simple">https://binary.pensoft.net/fig/886205</uri></graphic></fig><p>In the same way as to many other <tp:taxon-name><tp:taxon-name-part taxon-name-part-type="family">Sminthurididae</tp:taxon-name-part></tp:taxon-name>, including <italic><tp:taxon-name><tp:taxon-name-part taxon-name-part-type="genus" reg="Sphaeridia">Sphaeridia</tp:taxon-name-part></tp:taxon-name></italic>, the diagnosis and comparisons between <italic><tp:taxon-name><tp:taxon-name-part taxon-name-part-type="genus" reg="Denisiella">Denisiella</tp:taxon-name-part></tp:taxon-name></italic> taxa is mostly based on males’ morphology. Because of this, some <italic><tp:taxon-name><tp:taxon-name-part taxon-name-part-type="genus" reg="Denisiella">Denisiella</tp:taxon-name-part></tp:taxon-name></italic> descriptions lack data on the females’ morphology, especially regarding the antennal and abdominal chaetotaxy (<xref ref-type="bibr" rid="B13">Börner 1908</xref>; <xref ref-type="bibr" rid="B28">Denis 1931</xref>; <xref ref-type="bibr" rid="B47">Palacios-Vargas 2007</xref>; <xref ref-type="bibr" rid="B53">Schulz and van Harten 2013</xref>; <xref ref-type="bibr" rid="B49">Palacios-Vargas et al. 2018</xref>). In our survey we observed <italic><tp:taxon-name><tp:taxon-name-part taxon-name-part-type="genus" reg="Denisiella">D.</tp:taxon-name-part><tp:taxon-name-part taxon-name-part-type="species" reg="nayarita">nayarita</tp:taxon-name-part></tp:taxon-name></italic> Palacios-Vargas and Bernava, 1999 and <italic><tp:taxon-name><tp:taxon-name-part taxon-name-part-type="genus" reg="Denisiella">D.</tp:taxon-name-part><tp:taxon-name-part taxon-name-part-type="species" reg="sexpinnata">sexpinnata</tp:taxon-name-part></tp:taxon-name></italic> (Denis, 1931) were described based only on females, while their males’ morphology is completely unknown. So, we suggest both taxa as <italic>species inquirendae</italic>, as their identities are not fully clear and it is not possible to clearly distinguish them from other taxa, especially from those described based only on male morphology. In a similar way, <italic><tp:taxon-name><tp:taxon-name-part taxon-name-part-type="genus" reg="Denisiella">D.</tp:taxon-name-part><tp:taxon-name-part taxon-name-part-type="species" reg="serroseta">serroseta</tp:taxon-name-part></tp:taxon-name></italic> (Börner, 1908) description lacks information about the male antennae, small and large abdomen of both sexes, and shows unclear data on the chaetotaxy of legs and furca. In this scenario this description does not fit the current taxonomy of <tp:taxon-name><tp:taxon-name-part taxon-name-part-type="family">Sminthurididae</tp:taxon-name-part></tp:taxon-name> and does not allow us to clearly separate the species from its congeners; therefore, we also suggest <italic><tp:taxon-name><tp:taxon-name-part taxon-name-part-type="genus" reg="Denisiella">D.</tp:taxon-name-part><tp:taxon-name-part taxon-name-part-type="species" reg="serroseta">serroseta</tp:taxon-name-part></tp:taxon-name></italic> as a <italic>species inquirenda</italic>.</p><p>Some species of <italic><tp:taxon-name><tp:taxon-name-part taxon-name-part-type="genus" reg="Denisiella">Denisiella</tp:taxon-name-part></tp:taxon-name></italic> can be readily distinguished from several others by the presence/absence of a unique feature located between de clypeal and interantennal areas of male head, the nasal organ (<xref ref-type="bibr" rid="B49">Palacios-Vargas et al. 2018</xref>). Since this structure is formed by strongly modified projections, we believe it may have a phylogenetical significance and probably points to different lineages within the genus. So here we tentatively separate the genus in two distinct groups: the <italic><tp:taxon-name><tp:taxon-name-part taxon-name-part-type="genus" reg="Denisiella"/><tp:taxon-name-part taxon-name-part-type="species" reg="seurati">seurati</tp:taxon-name-part></tp:taxon-name></italic> group, for the species without the nasal organ, holding: <italic><tp:taxon-name><tp:taxon-name-part taxon-name-part-type="genus" reg="Denisiella">D.</tp:taxon-name-part><tp:taxon-name-part taxon-name-part-type="species" reg="betschi">betschi</tp:taxon-name-part></tp:taxon-name></italic> Palacios-Vargas, Ferreira &amp; Zeppelini, 2018, <italic><tp:taxon-name><tp:taxon-name-part taxon-name-part-type="genus" reg="Denisiella">D.</tp:taxon-name-part><tp:taxon-name-part taxon-name-part-type="species" reg="colombiana">colombiana</tp:taxon-name-part></tp:taxon-name></italic> Ospina &amp; Palacios-Vargas, 2009, <italic><tp:taxon-name><tp:taxon-name-part taxon-name-part-type="genus" reg="Denisiella">D.</tp:taxon-name-part><tp:taxon-name-part taxon-name-part-type="species" reg="lithophila">lithophila</tp:taxon-name-part></tp:taxon-name></italic> Snider, 1988, <italic><tp:taxon-name><tp:taxon-name-part taxon-name-part-type="genus" reg="Denisiella">D.</tp:taxon-name-part><tp:taxon-name-part taxon-name-part-type="species" reg="maesorum">maesorum</tp:taxon-name-part></tp:taxon-name></italic> Palacios-Vargas, 1995, <italic><tp:taxon-name><tp:taxon-name-part taxon-name-part-type="genus" reg="Denisiella">D.</tp:taxon-name-part><tp:taxon-name-part taxon-name-part-type="species" reg="ramosa">ramosa</tp:taxon-name-part></tp:taxon-name></italic> Folsom, 1932, <italic><tp:taxon-name><tp:taxon-name-part taxon-name-part-type="genus" reg="Denisiella">D.</tp:taxon-name-part><tp:taxon-name-part taxon-name-part-type="species" reg="rhizophorae">rhizophorae</tp:taxon-name-part></tp:taxon-name></italic> Palacios-Vargas, Ferreira &amp; Zeppelini, 2018, <italic><tp:taxon-name><tp:taxon-name-part taxon-name-part-type="genus" reg="Denisiella">D.</tp:taxon-name-part><tp:taxon-name-part taxon-name-part-type="species" reg="seurati">seurati</tp:taxon-name-part></tp:taxon-name></italic> Denis, 1925, <italic><tp:taxon-name><tp:taxon-name-part taxon-name-part-type="genus" reg="Denisiella">D.</tp:taxon-name-part><tp:taxon-name-part taxon-name-part-type="species" reg="serroseta">serroseta</tp:taxon-name-part></tp:taxon-name></italic> Börner, 1908 and <italic><tp:taxon-name><tp:taxon-name-part taxon-name-part-type="genus" reg="Denisiella">D.</tp:taxon-name-part><tp:taxon-name-part taxon-name-part-type="species" reg="piracurucaensis">piracurucaensis</tp:taxon-name-part></tp:taxon-name></italic> sp. nov.; and the <italic><tp:taxon-name><tp:taxon-name-part taxon-name-part-type="genus" reg="Denisiella"/><tp:taxon-name-part taxon-name-part-type="species" reg="diomedesi">diomedesi</tp:taxon-name-part></tp:taxon-name></italic> group, for the species with the nasal organ, with the species: <italic><tp:taxon-name><tp:taxon-name-part taxon-name-part-type="genus" reg="Denisiella">D.</tp:taxon-name-part><tp:taxon-name-part taxon-name-part-type="species" reg="bretfeldi">bretfeldi</tp:taxon-name-part></tp:taxon-name></italic>, Schulz &amp; van Harten, 2013, <italic><tp:taxon-name><tp:taxon-name-part taxon-name-part-type="genus" reg="Denisiella">D.</tp:taxon-name-part><tp:taxon-name-part taxon-name-part-type="species" reg="caatingae">caatingae</tp:taxon-name-part></tp:taxon-name></italic> Palacios-Vargas, Ferreira &amp; Zeppelini, 2018 and <italic><tp:taxon-name><tp:taxon-name-part taxon-name-part-type="genus" reg="Denisiella">D.</tp:taxon-name-part><tp:taxon-name-part taxon-name-part-type="species" reg="diomedesi">diomedesi</tp:taxon-name-part></tp:taxon-name></italic> Palacios-Vargas, 2007.</p></tp:treatment-sec><tp:treatment-sec><!--Section generated to contain objects referenced in tp:taxon-treatment.--><fig id="F15" position="float" orientation="portrait"><object-id xmlns:xlink="http://www.w3.org/1999/xlink" content-type="doi" xlink:type="simple">10.3897/zookeys.1173.106855.figure15</object-id><object-id xmlns:xlink="http://www.w3.org/1999/xlink" content-type="arpha" xlink:type="simple">0C6A31F9-F74D-5BE2-BC9B-2D6F13BD53D1</object-id><label>Figure 15.</label><caption><p><italic><tp:taxon-name><tp:taxon-name-part taxon-name-part-type="genus" reg="Denisiella">Denisiella</tp:taxon-name-part><tp:taxon-name-part taxon-name-part-type="species" reg="piracurucaensis">piracurucaensis</tp:taxon-name-part></tp:taxon-name></italic> sp. nov. antenna (dorsal view) <bold>A</bold>–<bold>D</bold> male antenna <bold>A</bold><abbrev xmlns:xlink="http://www.w3.org/1999/xlink" xlink:title="antennal segment(s)" id="ABBRID0EZ3CK" xlink:type="simple">Ant</abbrev> I <bold>B</bold><abbrev xmlns:xlink="http://www.w3.org/1999/xlink" xlink:title="antennal segment(s)" id="ABBRID0E63CK" xlink:type="simple">Ant</abbrev> II <bold>C</bold><abbrev xmlns:xlink="http://www.w3.org/1999/xlink" xlink:title="antennal segment(s)" id="ABBRID0EF4CK" xlink:type="simple">Ant</abbrev> III <bold>D</bold><abbrev xmlns:xlink="http://www.w3.org/1999/xlink" xlink:title="antennal segment(s)" id="ABBRID0EL4CK" xlink:type="simple">Ant</abbrev> IV <bold>E</bold>–<bold>H</bold> female antenna <bold>E</bold><abbrev xmlns:xlink="http://www.w3.org/1999/xlink" xlink:title="antennal segment(s)" id="ABBRID0EV4CK" xlink:type="simple">Ant</abbrev> I <bold>F</bold><abbrev xmlns:xlink="http://www.w3.org/1999/xlink" xlink:title="antennal segment(s)" id="ABBRID0E24CK" xlink:type="simple">Ant</abbrev> II <bold>G</bold><abbrev xmlns:xlink="http://www.w3.org/1999/xlink" xlink:title="antennal segment(s)" id="ABBRID0EB5CK" xlink:type="simple">Ant</abbrev> III <bold>H</bold><abbrev xmlns:xlink="http://www.w3.org/1999/xlink" xlink:title="antennal segment(s)" id="ABBRID0EH5CK" xlink:type="simple">Ant</abbrev> IV.</p></caption><graphic xmlns:xlink="http://www.w3.org/1999/xlink" xlink:href="zookeys-1173-001_article-106855__-g015.jpg" position="float" orientation="portrait" xlink:type="simple" id="oo_886207.jpg"><uri content-type="original_file" xlink:type="simple">https://binary.pensoft.net/fig/886207</uri></graphic></fig></tp:treatment-sec><ref-list><ref id="B13"><mixed-citation xmlns:xlink="http://www.w3.org/1999/xlink" xlink:type="simple"><person-group><name name-style="western"><surname>Börner</surname><given-names>C</given-names></name></person-group> (<year>1908</year>) <article-title>Collembolen aus Südafrika, nebst einer Studie über die I. Maxille der Collembolen.</article-title> In: <person-group><name name-style="western"><surname>Schultze</surname><given-names>L</given-names></name></person-group> (<role>Ed.</role>) <issue-title>Forschungsreise im westlichen und zentralen Südafrika.</issue-title><source>Denkschriften der Medicinisch-Naturwissenschaftlichen Gesellschaft zu Jena</source><volume>13</volume>: <fpage>53</fpage>–<lpage>68</lpage>.</mixed-citation></ref><ref id="B27"><mixed-citation xmlns:xlink="http://www.w3.org/1999/xlink" xlink:type="simple"><person-group><name name-style="western"><surname>Denis</surname><given-names>JR</given-names></name></person-group> (<year>1925</year>) <article-title>Sur les Collemboles du Muséum de Paris (2<sup>ème</sup> partie).</article-title><source>Annales de la Société Entomologique de France</source><volume>94</volume>: <fpage>261</fpage>–<lpage>290</lpage>.</mixed-citation></ref><ref id="B28"><mixed-citation xmlns:xlink="http://www.w3.org/1999/xlink" xlink:type="simple"><person-group><name name-style="western"><surname>Denis</surname><given-names>JR</given-names></name></person-group> (<year>1931</year>) <article-title>Collemboles de Costa Rica avec une contribution au species de l’orde. Contributi alla conoscenza del “microgenton” di Costa Rica, II.</article-title><source>Bollettino del Laboratorio di zoologia in Portici</source><volume>25</volume>: <fpage>69</fpage>–<lpage>170</lpage>.</mixed-citation></ref><ref id="B30"><mixed-citation xmlns:xlink="http://www.w3.org/1999/xlink" xlink:type="simple"><person-group><name name-style="western"><surname>Folsom</surname><given-names>JW</given-names></name></person-group> (<year>1932</year>) <article-title>Hawaiian <tp:taxon-name><tp:taxon-name-part taxon-name-part-type="order">Collembola</tp:taxon-name-part></tp:taxon-name>.</article-title><source>Proceedings of the Hawaiian Entomological Society</source><volume>8</volume>: <fpage>51</fpage>–<lpage>92</lpage>.</mixed-citation></ref><ref id="B54"><mixed-citation xmlns:xlink="http://www.w3.org/1999/xlink" xlink:type="simple"><person-group><name name-style="western"><surname>Snider</surname><given-names>RJ</given-names></name></person-group> (<year>1988</year>) <article-title><italic><tp:taxon-name><tp:taxon-name-part taxon-name-part-type="genus">Denisiella</tp:taxon-name-part><tp:taxon-name-part taxon-name-part-type="species">lithophila</tp:taxon-name-part></tp:taxon-name></italic>, a new species from a granite outcrop in Georgia (<tp:taxon-name><tp:taxon-name-part taxon-name-part-type="order">Collembola</tp:taxon-name-part></tp:taxon-name>: <tp:taxon-name><tp:taxon-name-part taxon-name-part-type="family">Sminthurididae</tp:taxon-name-part></tp:taxon-name>).</article-title><source>The Florida Entomologist</source><volume>71</volume>(<issue>2</issue>): <fpage>124</fpage>–<lpage>129</lpage>. <ext-link xlink:href="10.2307/3495359" ext-link-type="doi" xlink:type="simple">https://doi.org/10.2307/3495359</ext-link></mixed-citation></ref><ref id="B46"><mixed-citation xmlns:xlink="http://www.w3.org/1999/xlink" xlink:type="simple"><person-group><name name-style="western"><surname>Palacios-Vargas</surname><given-names>JG</given-names></name></person-group> (<year>1995</year>) <article-title>Uma nova espécie de <italic><tp:taxon-name><tp:taxon-name-part taxon-name-part-type="genus">Denisiella</tp:taxon-name-part></tp:taxon-name></italic> (<tp:taxon-name><tp:taxon-name-part taxon-name-part-type="order">Collembola</tp:taxon-name-part></tp:taxon-name>: <tp:taxon-name><tp:taxon-name-part taxon-name-part-type="family">Sminthurididae</tp:taxon-name-part></tp:taxon-name>) da Nicarágua.</article-title><source>Revista Nicaraguense Entomologica</source><volume>32</volume>: <fpage>25</fpage>–<lpage>33</lpage>.</mixed-citation></ref><ref id="B48"><mixed-citation xmlns:xlink="http://www.w3.org/1999/xlink" xlink:type="simple"><person-group><name name-style="western"><surname>Palacios-Vargas</surname><given-names>JG</given-names></name><name name-style="western"><surname>Bernava</surname><given-names>V</given-names></name></person-group> (<year>1999</year>) <article-title>A new Mexican species of <italic><tp:taxon-name><tp:taxon-name-part taxon-name-part-type="genus">Denisiella</tp:taxon-name-part></tp:taxon-name></italic> (<tp:taxon-name><tp:taxon-name-part taxon-name-part-type="order">Collembola</tp:taxon-name-part></tp:taxon-name>: <tp:taxon-name><tp:taxon-name-part taxon-name-part-type="family">Sminthuridae</tp:taxon-name-part></tp:taxon-name>).</article-title><source>Journal of the Kansas Entomological Society</source><volume>72</volume>: <fpage>447</fpage>–<lpage>450</lpage>.</mixed-citation></ref><ref id="B47"><mixed-citation xmlns:xlink="http://www.w3.org/1999/xlink" xlink:type="simple"><person-group><name name-style="western"><surname>Palacios-Vargas</surname><given-names>JG</given-names></name></person-group> (<year>2007</year>) <article-title>A new species of <italic><tp:taxon-name><tp:taxon-name-part taxon-name-part-type="genus">Denisiella</tp:taxon-name-part></tp:taxon-name></italic> (<tp:taxon-name><tp:taxon-name-part taxon-name-part-type="order">Collembola</tp:taxon-name-part></tp:taxon-name>: <tp:taxon-name><tp:taxon-name-part taxon-name-part-type="family">Sminthurididae</tp:taxon-name-part></tp:taxon-name>) from Panama and new records for <italic><tp:taxon-name><tp:taxon-name-part taxon-name-part-type="genus">D.</tp:taxon-name-part><tp:taxon-name-part taxon-name-part-type="species">sexpinnata</tp:taxon-name-part></tp:taxon-name></italic> (Denis, 1938).</article-title><source>Zootaxa</source><volume>1638</volume>(<issue>1</issue>): <fpage>63</fpage>–<lpage>68</lpage>. <ext-link xlink:href="10.11646/zootaxa.1637.1.6" ext-link-type="doi" xlink:type="simple">https://doi.org/10.11646/zootaxa.1637.1.6</ext-link></mixed-citation></ref><ref id="B45"><mixed-citation xmlns:xlink="http://www.w3.org/1999/xlink" xlink:type="simple"><person-group><name name-style="western"><surname>Ospina</surname><given-names>M</given-names></name><name name-style="western"><surname>Palacios-Vargas</surname><given-names>JG</given-names></name></person-group> (<year>2009</year>) <article-title>A new <italic><tp:taxon-name><tp:taxon-name-part taxon-name-part-type="genus">Denisiella</tp:taxon-name-part></tp:taxon-name></italic> Folsom and Mills, 1938 (<tp:taxon-name><tp:taxon-name-part taxon-name-part-type="order">Collembola</tp:taxon-name-part></tp:taxon-name>: <tp:taxon-name><tp:taxon-name-part taxon-name-part-type="family">Sminthurididae</tp:taxon-name-part></tp:taxon-name>) from Colombia.</article-title><source>Zootaxa</source><volume>2168</volume>(<issue>1</issue>): <fpage>63</fpage>–<lpage>68</lpage>. <ext-link xlink:href="10.11646/zootaxa.2168.1.5" ext-link-type="doi" xlink:type="simple">https://doi.org/10.11646/zootaxa.2168.1.5</ext-link></mixed-citation></ref><ref id="B53"><mixed-citation xmlns:xlink="http://www.w3.org/1999/xlink" xlink:type="simple"><person-group><name name-style="western"><surname>Schulz</surname><given-names>HJ</given-names></name><name name-style="western"><surname>van Harten</surname><given-names>A</given-names></name></person-group> (<year>2013</year>) <article-title>Subclass <tp:taxon-name><tp:taxon-name-part taxon-name-part-type="order">Collembola</tp:taxon-name-part></tp:taxon-name>, order <tp:taxon-name><tp:taxon-name-part taxon-name-part-type="suborder">Symphypleona</tp:taxon-name-part></tp:taxon-name>.</article-title> In: <person-group><name name-style="western"><surname>van Harten</surname><given-names>A</given-names></name></person-group> (<role>Ed.</role>) <issue-title>Arthropod Fauna of the UAE.</issue-title><source>Vol. 5. Department of the President’s Affairs UAE, Abu Dhabi</source>, <fpage>13</fpage>–<lpage>21</lpage>.</mixed-citation></ref><ref id="B49"><mixed-citation xmlns:xlink="http://www.w3.org/1999/xlink" xlink:type="simple"><person-group><name name-style="western"><surname>Palacios-Vargas</surname><given-names>JG</given-names></name><name name-style="western"><surname>Ferreira</surname><given-names>AS</given-names></name><name name-style="western"><surname>Zeppelini</surname><given-names>D</given-names></name></person-group> (<year>2018</year>) <article-title>Redefinition of <italic><tp:taxon-name><tp:taxon-name-part taxon-name-part-type="genus">Denisiella</tp:taxon-name-part></tp:taxon-name></italic> Folsom &amp; Mills, 1938 (<tp:taxon-name><tp:taxon-name-part taxon-name-part-type="order">Collembola</tp:taxon-name-part></tp:taxon-name>: <tp:taxon-name><tp:taxon-name-part taxon-name-part-type="family">Sminthurididae</tp:taxon-name-part></tp:taxon-name>) with description of three new species from Brazil.</article-title><source>Zootaxa</source><volume>4434</volume>(<issue>1</issue>): <fpage>111</fpage>–<lpage>129</lpage>. <ext-link xlink:href="10.11646/zootaxa.4434.1.7" ext-link-type="doi" xlink:type="simple">https://doi.org/10.11646/zootaxa.4434.1.7</ext-link></mixed-citation></ref><ref id="B3"><mixed-citation xmlns:xlink="http://www.w3.org/1999/xlink" xlink:type="simple"><person-group><name name-style="western"><surname>Bellinger</surname><given-names>PF</given-names></name><name name-style="western"><surname>Christiansen</surname><given-names>KA</given-names></name><name name-style="western"><surname>Janssens</surname><given-names>F</given-names></name></person-group> (<year>1996–2023</year>) Checklist of the <tp:taxon-name><tp:taxon-name-part taxon-name-part-type="order">Collembola</tp:taxon-name-part></tp:taxon-name> of the World. <ext-link xlink:href="http://www.collembola.org" ext-link-type="uri" xlink:type="simple">http://www.collembola.org</ext-link> [Accessed16 January 2023]</mixed-citation></ref><ref id="B39"><mixed-citation xmlns:xlink="http://www.w3.org/1999/xlink" xlink:type="simple"><person-group><name name-style="western"><surname>Massoud</surname><given-names>Z</given-names></name><name name-style="western"><surname>Betsch</surname><given-names>JM</given-names></name></person-group> (<year>1972</year>) <article-title>Étude sur les Insectes Collemboles II. Les caractères sexuels secondaires des antenes des Symphypléones.</article-title><source>Revue d’Écologie et de Biologie du Sol</source><volume>9</volume>: <fpage>55</fpage>–<lpage>97</lpage>.</mixed-citation></ref><ref id="B6"><mixed-citation xmlns:xlink="http://www.w3.org/1999/xlink" xlink:type="simple"><person-group><name name-style="western"><surname>Betsch</surname><given-names>JM</given-names></name></person-group> (<year>1980</year>) <article-title>Éléments pour une monographie des Collemboles Symplyplêones (Hexapodes, Aptérygotes). Mémoires du Muséum national d’Histoire naturelle Série.</article-title><source>Zoologie</source><volume>116</volume>: <fpage>1</fpage>–<lpage>227</lpage>.</mixed-citation></ref><ref id="B41"><mixed-citation xmlns:xlink="http://www.w3.org/1999/xlink" xlink:type="simple"><person-group><name name-style="western"><surname>Medeiros</surname><given-names>GDS</given-names></name><name name-style="western"><surname>Nunes</surname><given-names>RC</given-names></name><name name-style="western"><surname>Zhang</surname><given-names>F</given-names></name><name name-style="western"><surname>Godeiro</surname><given-names>NN</given-names></name><name name-style="western"><surname>Bellini</surname><given-names>BC</given-names></name></person-group> (<year>2022</year>) <article-title>A new genus of <tp:taxon-name><tp:taxon-name-part taxon-name-part-type="family">Sminthurididae</tp:taxon-name-part></tp:taxon-name> (<tp:taxon-name><tp:taxon-name-part taxon-name-part-type="order">Collembola</tp:taxon-name-part></tp:taxon-name>, <tp:taxon-name><tp:taxon-name-part taxon-name-part-type="suborder">Symphypleona</tp:taxon-name-part></tp:taxon-name>) from Brazil, with notes on the systematics of the family.</article-title><source>Diversity</source><volume>14</volume>(<issue>11</issue>): <fpage>960</fpage>. <ext-link xlink:href="10.3390/d14110960" ext-link-type="doi" xlink:type="simple">https://doi.org/10.3390/d14110960</ext-link></mixed-citation></ref></ref-list></tp:taxon-treatment>
