# Supplementary material for: ﻿Two new species of Sminthurididae (Hexapoda, Collembola, Symphypleona) from Brazil with notes on Denisiella Folsom & Mills and Sphaeridia Linnaniemi
Source: Zookeys. 2023 Jul 31;1173:1–41. doi: 10.3897/zookeys.1173.106855 (PMC10407650; doi:10.3897/zookeys.1173.106855)
Supplement: XML Treatment for Denisiella piracurucaensis [file zookeys.1173.106855-treatment4.xml]

<!DOCTYPE tp:taxon-treatment
  PUBLIC "-//TaxonX//DTD Taxonomic Treatment Publishing DTD v0 20100105//EN" "tax-treatment-NSO.dtd">
<tp:taxon-treatment xmlns:tp="http://www.plazi.org/taxpub"><tp:treatment-meta><kwd-group><label>Taxon classification</label><kwd>
              <named-content content-type="kingdom">Animalia</named-content>
            </kwd><kwd>
              <named-content content-type="order">Collembola</named-content>
            </kwd><kwd>
              <named-content content-type="family">Sminthurididae</named-content>
            </kwd></kwd-group><mixed-citation publication-type="journal"><person-group><name><surname>Medeiros</surname><given-names>Gleyce da Silva</given-names></name><name><surname>da Silva</surname><given-names>Clécio Danilo Dias</given-names></name><name><surname>de França</surname><given-names>Josemária Silva</given-names></name><name><surname>Godeiro</surname><given-names>Nerivânia Nunes</given-names></name><name><surname>Bellini</surname><given-names>Bruno Cavalcante</given-names></name></person-group><article-title>﻿Two new species of <tp:taxon-name><tp:taxon-name-part taxon-name-part-type="family">Sminthurididae</tp:taxon-name-part></tp:taxon-name> (<tp:taxon-name><tp:taxon-name-part taxon-name-part-type="superclass">Hexapoda</tp:taxon-name-part></tp:taxon-name>, <tp:taxon-name><tp:taxon-name-part taxon-name-part-type="order">Collembola</tp:taxon-name-part></tp:taxon-name>, <tp:taxon-name><tp:taxon-name-part taxon-name-part-type="suborder">Symphypleona</tp:taxon-name-part></tp:taxon-name>) from Brazil with notes on <italic><tp:taxon-name><tp:taxon-name-part taxon-name-part-type="genus" reg="Denisiella">Denisiella</tp:taxon-name-part></tp:taxon-name></italic> Folsom &amp; Mills and <tp:taxon-name><tp:taxon-name-part taxon-name-part-type="genus" reg="Sphaeridia">Sphaeridia</tp:taxon-name-part></tp:taxon-name> Linnaniemi</article-title><source>Zookeys</source><day>31</day><month>07</month><year>2023</year><volume>1173</volume><fpage>1</fpage><lpage>41</lpage><pub-id pub-id-type="doi">10.3897/zookeys.1173.106855</pub-id></mixed-citation></tp:treatment-meta><tp:nomenclature><label>﻿</label><tp:taxon-name>
            <object-id xmlns:xlink="http://www.w3.org/1999/xlink" content-type="arpha" xlink:type="simple">18630065-BE96-5A79-B8B7-5AED4A8D9A99</object-id>
            <tp:taxon-name-part taxon-name-part-type="genus" reg="Denisiella">Denisiella</tp:taxon-name-part>
            <tp:taxon-name-part taxon-name-part-type="species" reg="piracurucaensis">piracurucaensis</tp:taxon-name-part>
            <object-id xmlns:xlink="http://www.w3.org/1999/xlink" content-type="zoobank" xlink:type="simple">https://zoobank.org/69CFC9F2-DEF3-49DD-B7D1-8DF387F315B1</object-id>
          </tp:taxon-name><tp:taxon-authority>Silva, Medeiros &amp; Bellini</tp:taxon-authority><tp:taxon-status xmlns:xlink="http://www.w3.org/1999/xlink" xlink:type="simple">sp. nov.</tp:taxon-status><xref ref-type="fig" rid="F14">Figs 14</xref><xref ref-type="fig" rid="F15">, 15</xref><xref ref-type="fig" rid="F16">, 16</xref><xref ref-type="fig" rid="F17">, 17</xref><xref ref-type="fig" rid="F18">, 18</xref><xref ref-type="table" rid="T2">, Table 2</xref></tp:nomenclature><tp:treatment-sec sec-type="type material" id="SECID0EGSCK"><title>Type material.</title><p><bold><italic>Holotype</italic></bold>: male on slide, Brazil, Piauí state, Piracuruca municipality, Sete Cidades National Park, ‘Primeira Cidade’ (<named-content xmlns:xlink="http://www.w3.org/1999/xlink" content-type="dwc:verbatimCoordinates" xlink:type="simple"><named-content content-type="geo-json" specific-use="{&#34;type&#34;:&#34;Point&#34;,&#34;coordinates&#34;:[-41.680750,-4.095147]}" id="NCID0EUSCK" xlink:type="simple">4°05'42.53"S, 41°40'50.7"W</named-content></named-content>), 168 m, in sandy soil, ecotonal zone between Caatinga and Cerrado biomes, 14/V/2021, A.M.N. Silva col., pitfall traps. <bold><italic>Paratypes</italic></bold> three males and four females on slides.</p></tp:treatment-sec><tp:treatment-sec sec-type="diagnosis" id="SECID0E3SCK"><title>Diagnosis.</title><p>Male head and trunk uniformly dark purplish, legs, furca and antennal bases pale, distal <abbrev xmlns:xlink="http://www.w3.org/1999/xlink" xlink:title="antennal segment(s)" id="ABBRID0ECTCK" xlink:type="simple">Ant</abbrev> I and <abbrev xmlns:xlink="http://www.w3.org/1999/xlink" xlink:title="antennal segment(s)" id="ABBRID0EGTCK" xlink:type="simple">Ant</abbrev> II–IV purplish (Fig. <xref ref-type="fig" rid="F14">14A</xref>). Male <abbrev xmlns:xlink="http://www.w3.org/1999/xlink" xlink:title="antennal segment(s)" id="ABBRID0EOTCK" xlink:type="simple">Ant</abbrev> II with 11, <abbrev xmlns:xlink="http://www.w3.org/1999/xlink" xlink:title="antennal segment(s)" id="ABBRID0ESTCK" xlink:type="simple">Ant</abbrev> III with seven long blunt sensilla, respectively, <bold>Tra3</bold> as a regular chaeta, <abbrev xmlns:xlink="http://www.w3.org/1999/xlink" xlink:title="antennal segment(s)" id="ABBRID0EYTCK" xlink:type="simple">Ant</abbrev> IV with 19 sensilla. Female <abbrev xmlns:xlink="http://www.w3.org/1999/xlink" xlink:title="antennal segment(s)" id="ABBRID0E3TCK" xlink:type="simple">Ant</abbrev> II and <abbrev xmlns:xlink="http://www.w3.org/1999/xlink" xlink:title="antennal segment(s)" id="ABBRID0EAUCK" xlink:type="simple">Ant</abbrev> III with spiniform chaetae, <abbrev xmlns:xlink="http://www.w3.org/1999/xlink" xlink:title="antennal segment(s)" id="ABBRID0EEUCK" xlink:type="simple">Ant</abbrev> IV with eight sensilla. Eyes 8+8. Frontal head with acuminate spiniform chaetae, longer in the females (Fig. <xref ref-type="fig" rid="F14">14B</xref>). Nasal organ absent. Female anal valves with <bold>ps2</bold>, <bold>pi1</bold> and <bold>pi3</bold> as barbulated chaetae (Fig. <xref ref-type="fig" rid="F14">14C</xref>). Parafurcal area with 10 chaetae in both sexes. Each tenaculum ramus with three teeth, corpus with 1+1 chaetae (Fig. <xref ref-type="fig" rid="F14">14D</xref>). Males with four campaniform chaetae on the proximal tibiotarsal organ in leg I. Polycarinate chaeta on tibiotarsus II absent. Tibiotarsus III chaetae <bold>IIpi</bold>, <bold>IIIpi</bold>, <bold>IVpi</bold>, and Vpi serrated (Fig. <xref ref-type="fig" rid="F14">14E</xref>). Dorsal dens <bold>J</bold> chaetae enlarged at their bases, somewhat spiniform, ventral chaetotaxy formula from the apex to the basis as 3,3,3,3,2,1,1,1 or 3,3,3,3,2,1…1.</p><fig id="F14" position="float" orientation="portrait"><object-id xmlns:xlink="http://www.w3.org/1999/xlink" content-type="doi" xlink:type="simple">10.3897/zookeys.1173.106855.figure14</object-id><object-id xmlns:xlink="http://www.w3.org/1999/xlink" content-type="arpha" xlink:type="simple">36D92470-8EA6-5A4D-9D87-FE6E423D4641</object-id><label>Figure 14.</label><caption><p><italic><tp:taxon-name><tp:taxon-name-part taxon-name-part-type="genus" reg="Denisiella">Denisiella</tp:taxon-name-part><tp:taxon-name-part taxon-name-part-type="species" reg="piracurucaensis">piracurucaensis</tp:taxon-name-part></tp:taxon-name></italic> sp. nov. photographs <bold>A</bold> habitus of a male in ethanol (dorsal view) <bold>B</bold> habitus of a female in slide (lateral view) <bold>C</bold> barbulate chaeta in the small abdomen of a female <bold>D</bold> tenaculum of a female <bold>E</bold> serrate chaeta on the tibiotarsus III of a male.</p></caption><graphic xmlns:xlink="http://www.w3.org/1999/xlink" xlink:href="zookeys-1173-001_article-106855__-g014.jpg" position="float" orientation="portrait" xlink:type="simple" id="oo_886206.jpg"><uri content-type="original_file" xlink:type="simple">https://binary.pensoft.net/fig/886206</uri></graphic></fig></tp:treatment-sec><tp:treatment-sec sec-type="description" id="SECID0EIWCK"><title>Description.</title><p><bold><italic>Body</italic></bold> (head + trunk) length of the type series ranging between 0.41 and 1.4 µm, holotype with 0.5 µm, male average size = 0.52 µm, females average size = 1.1 µm, entire type series average size = 0.85 µm. Male head and trunk uniformly dark purplish, legs, furca and antennal bases pale, distal <abbrev xmlns:xlink="http://www.w3.org/1999/xlink" xlink:title="antennal segment(s)" id="ABBRID0ETWCK" xlink:type="simple">Ant</abbrev> I and <abbrev xmlns:xlink="http://www.w3.org/1999/xlink" xlink:title="antennal segment(s)" id="ABBRID0EXWCK" xlink:type="simple">Ant</abbrev> II–IV purplish (Fig. <xref ref-type="fig" rid="F14">14A</xref>). Female color pattern unknown (studied specimens already on glass slides).</p><p><bold><italic>Head</italic></bold> (Figs <xref ref-type="fig" rid="F15">15</xref>–<xref ref-type="fig" rid="F16">16</xref>). Antennae length: 0.32 µm in the holotype. Holotype antennal segments ratio I:II:III:IV as 1.0:1.1:0.5:1.6. Male antenna: <abbrev xmlns:xlink="http://www.w3.org/1999/xlink" xlink:title="antennal segment(s)" id="ABBRID0EOXCK" xlink:type="simple">Ant</abbrev> I elongated with seven chaetae, two smaller at the apex, two other apical chaetae thicker than the others (Fig. <xref ref-type="fig" rid="F15">15A</xref>). <abbrev xmlns:xlink="http://www.w3.org/1999/xlink" xlink:title="antennal segment(s)" id="ABBRID0EWXCK" xlink:type="simple">Ant</abbrev> II with 11 regular chaetae, 11 long blunt sensilla, two bothriotricha (<bold>Tra1</bold>, <bold>Tra2</bold>), one microsensillum, modified chaetae <bold>b1</bold>, <bold>b3</bold> and <bold>b6</bold> on the anterior tubercle, <bold>b2</bold>, <bold>b4</bold> and <bold>b5</bold> on the posterior tubercle, <bold>b7</bold> thick, apically flattened and granulated (Fig. <xref ref-type="fig" rid="F15">15B</xref>). <abbrev xmlns:xlink="http://www.w3.org/1999/xlink" xlink:title="antennal segment(s)" id="ABBRID0EQYCK" xlink:type="simple">Ant</abbrev> III with eight regular chaetae, one of them as a bifurcated chaeta in one antenna of a single specimen, seven long blunt sensilla, three microsensilla, <bold>Tra3</bold> as a regular chaeta, apical organ sensory rods in one single shallow invagination, modified chaetae <bold>c1</bold>–<bold>3</bold> present, <bold>c1</bold> thick, apically flattened, and grainy, <bold>c2</bold> as a small blunt projection and <bold>c3</bold> as a thick smooth spine in a papilla with at least one cuticular spine between <bold>c1</bold> and <bold>c3</bold> (Fig. <xref ref-type="fig" rid="F15">15C</xref>). <abbrev xmlns:xlink="http://www.w3.org/1999/xlink" xlink:title="antennal segment(s)" id="ABBRID0EIZCK" xlink:type="simple">Ant</abbrev> IV with ~ 58 regular chaetae, plus 19 blunt sensilla (Fig. <xref ref-type="fig" rid="F15">15D</xref>). Female antenna: <abbrev xmlns:xlink="http://www.w3.org/1999/xlink" xlink:title="antennal segment(s)" id="ABBRID0EQZCK" xlink:type="simple">Ant</abbrev> I short with seven chaetae, two smaller at the apex, two other apical chaetae thicker than the others (Fig. <xref ref-type="fig" rid="F15">15E</xref>). <abbrev xmlns:xlink="http://www.w3.org/1999/xlink" xlink:title="antennal segment(s)" id="ABBRID0EYZCK" xlink:type="simple">Ant</abbrev> II with 12 chaetae (Fig. <xref ref-type="fig" rid="F15">15F</xref>), five of them regular, seven somewhat spiniform. <abbrev xmlns:xlink="http://www.w3.org/1999/xlink" xlink:title="antennal segment(s)" id="ABBRID0EA1CK" xlink:type="simple">Ant</abbrev> III with 13 chaetae, six of them somewhat spiniform, plus one apical microsensillum; apical organ sensory rods in a single invagination (Fig. <xref ref-type="fig" rid="F15">15G</xref>). <abbrev xmlns:xlink="http://www.w3.org/1999/xlink" xlink:title="antennal segment(s)" id="ABBRID0EI1CK" xlink:type="simple">Ant</abbrev> IV longer than <abbrev xmlns:xlink="http://www.w3.org/1999/xlink" xlink:title="antennal segment(s)" id="ABBRID0EM1CK" xlink:type="simple">Ant</abbrev> III, with ~ 52 regular chaetae, plus eight blunt sensilla (Fig. <xref ref-type="fig" rid="F15">15H</xref>). Head capsule (both sexes): Eyes 8+8, with two interocular chaetae, head capsule normal (not elongated) (Fig. <xref ref-type="fig" rid="F16">16A, B</xref>). Clypeal area <bold>a–f</bold> lines with 8/6/5/4–5/6/6 chaetae, respectively. Interantennal area <bold>α</bold> and <bold>β</bold> lines with 2/1 chaetae, respectively; frontal area <bold>A–E</bold> lines with 2/1/1/1/2 chaetae, respectively, frontal spiniform chaetae of females longer than in the males (Fig. <xref ref-type="fig" rid="F16">16A–C</xref>). Labial basomedian field with four chaetae, basolateral field with five (Fig. <xref ref-type="fig" rid="F16">16C</xref>). Six prelabral chaetae long and thick (Fig. <xref ref-type="fig" rid="F16">16A, B</xref>); labral <bold>p</bold>, <bold>m</bold>, and <bold>a</bold> lines with 5/5/4 thick chaetae, respectively; each <bold>a</bold> line chaeta in a single papilla; labral papillae present as small spines, labral apex cuticle with six pointed projections (Fig. <xref ref-type="fig" rid="F16">16D</xref>). Mandibles normal (not elongated), with 4+4 incisive apical teeth (Fig. <xref ref-type="fig" rid="F16">16E</xref>). Maxillae normal (not elongated) (Fig. <xref ref-type="fig" rid="F16">16F</xref>). Labrum, labium, and mouthparts without any clear sexual dimorphism.</p><fig id="F15" position="float" orientation="portrait"><object-id xmlns:xlink="http://www.w3.org/1999/xlink" content-type="doi" xlink:type="simple">10.3897/zookeys.1173.106855.figure15</object-id><object-id xmlns:xlink="http://www.w3.org/1999/xlink" content-type="arpha" xlink:type="simple">0C6A31F9-F74D-5BE2-BC9B-2D6F13BD53D1</object-id><label>Figure 15.</label><caption><p><italic><tp:taxon-name><tp:taxon-name-part taxon-name-part-type="genus" reg="Denisiella">Denisiella</tp:taxon-name-part><tp:taxon-name-part taxon-name-part-type="species" reg="piracurucaensis">piracurucaensis</tp:taxon-name-part></tp:taxon-name></italic> sp. nov. antenna (dorsal view) <bold>A</bold>–<bold>D</bold> male antenna <bold>A</bold><abbrev xmlns:xlink="http://www.w3.org/1999/xlink" xlink:title="antennal segment(s)" id="ABBRID0EZ3CK" xlink:type="simple">Ant</abbrev> I <bold>B</bold><abbrev xmlns:xlink="http://www.w3.org/1999/xlink" xlink:title="antennal segment(s)" id="ABBRID0E63CK" xlink:type="simple">Ant</abbrev> II <bold>C</bold><abbrev xmlns:xlink="http://www.w3.org/1999/xlink" xlink:title="antennal segment(s)" id="ABBRID0EF4CK" xlink:type="simple">Ant</abbrev> III <bold>D</bold><abbrev xmlns:xlink="http://www.w3.org/1999/xlink" xlink:title="antennal segment(s)" id="ABBRID0EL4CK" xlink:type="simple">Ant</abbrev> IV <bold>E</bold>–<bold>H</bold> female antenna <bold>E</bold><abbrev xmlns:xlink="http://www.w3.org/1999/xlink" xlink:title="antennal segment(s)" id="ABBRID0EV4CK" xlink:type="simple">Ant</abbrev> I <bold>F</bold><abbrev xmlns:xlink="http://www.w3.org/1999/xlink" xlink:title="antennal segment(s)" id="ABBRID0E24CK" xlink:type="simple">Ant</abbrev> II <bold>G</bold><abbrev xmlns:xlink="http://www.w3.org/1999/xlink" xlink:title="antennal segment(s)" id="ABBRID0EB5CK" xlink:type="simple">Ant</abbrev> III <bold>H</bold><abbrev xmlns:xlink="http://www.w3.org/1999/xlink" xlink:title="antennal segment(s)" id="ABBRID0EH5CK" xlink:type="simple">Ant</abbrev> IV.</p></caption><graphic xmlns:xlink="http://www.w3.org/1999/xlink" xlink:href="zookeys-1173-001_article-106855__-g015.jpg" position="float" orientation="portrait" xlink:type="simple" id="oo_886207.jpg"><uri content-type="original_file" xlink:type="simple">https://binary.pensoft.net/fig/886207</uri></graphic></fig><fig id="F16" position="float" orientation="portrait"><object-id xmlns:xlink="http://www.w3.org/1999/xlink" content-type="doi" xlink:type="simple">10.3897/zookeys.1173.106855.figure16</object-id><object-id xmlns:xlink="http://www.w3.org/1999/xlink" content-type="arpha" xlink:type="simple">4C435D52-B7D6-55C6-953C-F17B780650CA</object-id><label>Figure 16.</label><caption><p><italic><tp:taxon-name><tp:taxon-name-part taxon-name-part-type="genus" reg="Denisiella">Denisiella</tp:taxon-name-part><tp:taxon-name-part taxon-name-part-type="species" reg="piracurucaensis">piracurucaensis</tp:taxon-name-part></tp:taxon-name></italic> sp. nov. head <bold>A</bold> male anterior head cheatotaxy (eyes omitted) <bold>B</bold> female anterior head cheatotaxy, arrow indicates a chaeta which can be present or absent <bold>C</bold> male labial and post-labial (ventral) chaetotaxy <bold>D</bold> male labral chaetotaxy <bold>E</bold> female mandibles apexes (incisive teeth) <bold>F</bold> female left maxilla capitulum.</p></caption><graphic xmlns:xlink="http://www.w3.org/1999/xlink" xlink:href="zookeys-1173-001_article-106855__-g016.jpg" position="float" orientation="portrait" xlink:type="simple" id="oo_886208.jpg"><uri content-type="original_file" xlink:type="simple">https://binary.pensoft.net/fig/886208</uri></graphic></fig><p><bold><italic>Trunk</italic></bold> (Fig. <xref ref-type="fig" rid="F17">17</xref>). Large abdomen: thorax continuous with the abdomen, without clear segmentations in both sexes (Fig. <xref ref-type="fig" rid="F17">17A, B</xref>). Male: <abbrev xmlns:xlink="http://www.w3.org/1999/xlink" xlink:title="thoracic segment(s)" id="ABBRID0EDADK" xlink:type="simple">Th</abbrev> II with one <bold>a</bold> and one <bold>m</bold> chaetae; <abbrev xmlns:xlink="http://www.w3.org/1999/xlink" xlink:title="thoracic segment(s)" id="ABBRID0ELADK" xlink:type="simple">Th</abbrev> III with two <bold>a</bold> and three <bold>m</bold> chaetae; <abbrev xmlns:xlink="http://www.w3.org/1999/xlink" xlink:title="abdominal segment(s)" id="ABBRID0ETADK" xlink:type="simple">Abd</abbrev> I without chaetae; <abbrev xmlns:xlink="http://www.w3.org/1999/xlink" xlink:title="abdominal segment(s)" id="ABBRID0EXADK" xlink:type="simple">Abd</abbrev> II with bothriotricha <bold>A</bold>, <bold>B</bold>, and <bold>C</bold> misaligned, with two <bold>a</bold>, two <bold>m</bold>, and two <bold>p</bold> regular chaetae; <abbrev xmlns:xlink="http://www.w3.org/1999/xlink" xlink:title="abdominal segment(s)" id="ABBRID0EHBDK" xlink:type="simple">Abd</abbrev> III–IV with three main lines of chaetae above the bothriotrichum B: <bold>dI–1</bold> with four, <bold>dII–1</bold> with two, <bold>dIII–1</bold> with three chaetae respectively, plus seven chaetae below the bothriotrichum <bold>B</bold> (Fig. <xref ref-type="fig" rid="F17">17A</xref>). Parafurcal area in males with 10 chaetae in four rows of chaetae, with three, two, three, and two chaetae, respectively, neosminthuroid chaetae absent (Fig. <xref ref-type="fig" rid="F17">17B</xref>). Female: <abbrev xmlns:xlink="http://www.w3.org/1999/xlink" xlink:title="thoracic segment(s)" id="ABBRID0E2BDK" xlink:type="simple">Th</abbrev> II with one <bold>a</bold> and one <bold>m</bold> chaetae; <abbrev xmlns:xlink="http://www.w3.org/1999/xlink" xlink:title="thoracic segment(s)" id="ABBRID0EDCDK" xlink:type="simple">Th</abbrev> III with two <bold>a</bold> and two <bold>m</bold> chaetae; <abbrev xmlns:xlink="http://www.w3.org/1999/xlink" xlink:title="abdominal segment(s)" id="ABBRID0ELCDK" xlink:type="simple">Abd</abbrev> I without chaetae; <abbrev xmlns:xlink="http://www.w3.org/1999/xlink" xlink:title="abdominal segment(s)" id="ABBRID0EPCDK" xlink:type="simple">Abd</abbrev> II with bothriotricha <bold>A</bold>, <bold>B</bold>, and <bold>C</bold> misaligned, with two <bold>a</bold>, three <bold>m</bold>, and two <bold>p</bold> regular chaetae; <abbrev xmlns:xlink="http://www.w3.org/1999/xlink" xlink:title="abdominal segment(s)" id="ABBRID0E6CDK" xlink:type="simple">Abd</abbrev> III–IV with four main lines of chaetae above the bothriotrichum <bold>B</bold>: <bold>dI–1</bold> with eight, <bold>dII–1</bold> with seven, <bold>dIII–1</bold> with three and <bold>dIV–1</bold> with three respectively, plus seven chaetae below the bothriotrichum <bold>B</bold>. Dorsal chaetae longer than in the males (Figs <xref ref-type="fig" rid="F14">14B</xref>, <xref ref-type="fig" rid="F17">17C</xref>). Parafurcal area in females with 10 chaetae in four rows, with three, two, three, and two chaetae, respectively, three internal somewhat spiniform (Fig. <xref ref-type="fig" rid="F17">17D</xref>). Small abdomen: including <abbrev xmlns:xlink="http://www.w3.org/1999/xlink" xlink:title="abdominal segment(s)" id="ABBRID0E2DDK" xlink:type="simple">Abd</abbrev> V–VI in both sexes (Fig. <xref ref-type="fig" rid="F17">17E, F</xref>). Male: <abbrev xmlns:xlink="http://www.w3.org/1999/xlink" xlink:title="abdominal segment(s)" id="ABBRID0EDEDK" xlink:type="simple">Abd</abbrev> V with bothriotricha <bold>D</bold> and <bold>E</bold>. Dorsal anal valve with <bold>as1–3</bold>, <bold>ms1–3</bold>, <bold>mps1</bold>, and <bold>ps1–2</bold> chaetae, <bold>ps2</bold> barbulated; <bold>as1</bold>, <bold>ms1</bold>, and ps1 unpaired; each ventral anal valve with <bold>aai1–2</bold>, <bold>ai1–3</bold>, <bold>ami1</bold> (as an oval organ lacking any inner sensillum), <bold>mi1–5</bold>, <bold>mpi1</bold> and <bold>pi1–3</bold> chaetae, <bold>pi1</bold> barbulated (Fig. <xref ref-type="fig" rid="F17">17E</xref>). Female: <abbrev xmlns:xlink="http://www.w3.org/1999/xlink" xlink:title="abdominal segment(s)" id="ABBRID0ELFDK" xlink:type="simple">Abd</abbrev> V with bothriotricha <bold>D</bold> and <bold>E</bold> present. Dorsal anal valve with <bold>as1–3</bold>, <bold>ms1–4</bold>, <bold>mps1</bold>, and <bold>ps1–2</bold> chaetae, <bold>ps2</bold> barbulated (Fig. <xref ref-type="fig" rid="F17">17F</xref>); <bold>as1</bold>, ms1, and ps1 unpaired; each ventral anal valve with <bold>aai1–5</bold>, <bold>ai1–3</bold>, <bold>ami1</bold> (as an oval organ lacking any inner sensillum), <bold>mi1–5</bold>, <bold>mpi1</bold> and <bold>pi1–3</bold> chaetae present, <bold>pi1</bold> and <bold>pi3</bold> barbulated (Figs <xref ref-type="fig" rid="F14">14C</xref>, <xref ref-type="fig" rid="F17">17F</xref>). Genital plate unclear in both sexes.</p><fig id="F17" position="float" orientation="portrait"><object-id xmlns:xlink="http://www.w3.org/1999/xlink" content-type="doi" xlink:type="simple">10.3897/zookeys.1173.106855.figure17</object-id><object-id xmlns:xlink="http://www.w3.org/1999/xlink" content-type="arpha" xlink:type="simple">033784DD-C32A-5A94-96D1-5D154BB5F818</object-id><label>Figure 17.</label><caption><p><italic><tp:taxon-name><tp:taxon-name-part taxon-name-part-type="genus" reg="Denisiella">Denisiella</tp:taxon-name-part><tp:taxon-name-part taxon-name-part-type="species" reg="piracurucaensis">piracurucaensis</tp:taxon-name-part></tp:taxon-name></italic> sp. nov. trunk <bold>A</bold> male large abdomen <bold>B</bold> male parafurcal area <bold>C</bold> female large abdomen <bold>D</bold> female parafurcal area <bold>E</bold> male small abdomen <bold>F</bold> female small abdomen.</p></caption><graphic xmlns:xlink="http://www.w3.org/1999/xlink" xlink:href="zookeys-1173-001_article-106855__-g017.jpg" position="float" orientation="portrait" xlink:type="simple" id="oo_886209.jpg"><uri content-type="original_file" xlink:type="simple">https://binary.pensoft.net/fig/886209</uri></graphic></fig><p><bold><italic>Abdominal appendages</italic></bold> (Fig. <xref ref-type="fig" rid="F18">18A, B</xref>). Ventral tube with 1+1 chaetae. Each tenaculum ramus with three teeth plus an apically rounded basal appendix, corpus with 1+1 chaetae (Fig. <xref ref-type="fig" rid="F14">14D</xref>). Manubrium with 8+8 dorsal chaetae. Dens with a basal appendage and 46 dorsal (posterior) chaetae, lines <bold>E/PE/P/JP/JPJ/J</bold> with 4/9/10/12/5/6 chaetae, respectively; <bold>J</bold> line chaetae enlarged at their bases, somewhat spiniform (Fig. <xref ref-type="fig" rid="F18">18A</xref>); dens ventrally (anteriorly) with 17 chaetae, following the formula from the apex to the basis: 3,3,3,3,2,1,1,1 or 3,3,3,3,2,1…1 (Fig. <xref ref-type="fig" rid="F18">18B</xref>). Mucro narrow, with an external lamella smooth and an internal lamella serrated with ~ 22 teeth, mucronal chaeta present (Fig. <xref ref-type="fig" rid="F18">18A</xref>). Furca without any clear sexual dimorphism. Manubrium:dens:mucro ratio of the holotype = 1.0:2.5:0.76.</p><fig id="F18" position="float" orientation="portrait"><object-id xmlns:xlink="http://www.w3.org/1999/xlink" content-type="doi" xlink:type="simple">10.3897/zookeys.1173.106855.figure18</object-id><object-id xmlns:xlink="http://www.w3.org/1999/xlink" content-type="arpha" xlink:type="simple">42E341D2-51F3-5924-882D-BFA31C08833C</object-id><label>Figure 18.</label><caption><p><italic><tp:taxon-name><tp:taxon-name-part taxon-name-part-type="genus" reg="Denisiella">Denisiella</tp:taxon-name-part><tp:taxon-name-part taxon-name-part-type="species" reg="piracurucaensis">piracurucaensis</tp:taxon-name-part></tp:taxon-name></italic> sp. nov. trunk appendages <bold>A</bold> female dorsal dens chaetotaxy and mucro <bold>B</bold> female dorsal dens chaetotaxy, arrow indicates a chaeta which can be present or absent <bold>C</bold> female coxa, trochanter, femur, tibiotarsus and empodial complex of leg I, detail shows the campaniform sensilla of males <bold>D</bold> female coxa, trochanter, femur, tibiotarsus and empodial complex of leg II <bold>E</bold> female coxa, trochanter, femur, tibiotarsus and empodial complex of leg III, detail shows the unguiculus filament (present or absent) of males.</p></caption><graphic xmlns:xlink="http://www.w3.org/1999/xlink" xlink:href="zookeys-1173-001_article-106855__-g018.jpg" position="float" orientation="portrait" xlink:type="simple" id="oo_886210.jpg"><uri content-type="original_file" xlink:type="simple">https://binary.pensoft.net/fig/886210</uri></graphic></fig><p><bold><italic>Legs</italic></bold> (Fig. <xref ref-type="fig" rid="F18">18C–E</xref>). Leg I: epicoxa and subcoxa without chaetae, coxa with one chaeta; trochanter with three chaetae; femur with 11 chaetae, two of them curved; tibiotarsus with 36 chaetae and two oval organs (<bold>O2pe</bold>, <bold>O2ae</bold>), whorls I/II/III/IV/V with 9/8/7/7/5 chaetae respectively, chaeta <bold>IIpi</bold> serrated; male proximal four chaetae <bold>IVe</bold>, <bold>IVae</bold>, <bold>Ve</bold>, and <bold>Vae</bold> modified into campaniform sensilla (Fig. <xref ref-type="fig" rid="F18">18C</xref>). Leg II: epicoxa with one chaeta, subcoxa without chaetae, coxa with one chaeta; trochanter with three chaetae; femur with 12 chaetae; tibiotarsus with 37 chaetae and two oval organs (<bold>O2pe</bold>, <bold>O2ae</bold>), whorls I/II/III/IV/V with 9/8/7/7/6 chaetae respectively (Fig. <xref ref-type="fig" rid="F18">18D</xref>). Leg III: epicoxa with one chaeta, subcoxa with one chaeta, coxa with three chaetae (two regular and one small); trochanter with three chaetae; femur with 11 chaetae, one of them curved; tibiotarsus with 38 chaetae and two oval organs (<bold>O2pe</bold>, <bold>O2ae</bold>), whorls I/II/III/IV/V with 9/8/8/7/6 chaetae respectively; chaetae <bold>IIpi</bold>, <bold>IIIpi</bold>, <bold>IVpi</bold>, and <bold>Vpi</bold> serrated (Figs <xref ref-type="fig" rid="F14">14E</xref>, <xref ref-type="fig" rid="F18">18E</xref>). Oval organs of all tibiotarsi in both sexes with a tiny inner sensillum, each (not represented in the figures). Foot complexes: pretarsi I–III with an anterior and a posterior chaetae each; ungues I–III subequal in shape, with one dorsal unpaired tooth, a pair of basal lateral teeth and one medial internal tooth; unguiculi I–III somewhat truncate, without teeth, with all lamellae smooth. Female unguiculi apical filament surpassing the apex of the ungues in legs I–III; male unguiculi apical filament surpassing the apex of the ungues in legs I and II, unguiculus III apical filament absent or reduced in leg III; ratio of ungues I–III in the holotype = 1.0:0.9:0.8.</p></tp:treatment-sec><tp:treatment-sec sec-type="etymology" id="SECID0EZLDK"><title>Etymology.</title><p>The species was named after its type locality, Piracuruca municipality, Piauí state, Brazil.</p></tp:treatment-sec><tp:treatment-sec sec-type="remarks" id="SECID0E5LDK"><title>Remarks.</title><p>As said before, <italic><tp:taxon-name><tp:taxon-name-part taxon-name-part-type="genus" reg="Denisiella">D.</tp:taxon-name-part><tp:taxon-name-part taxon-name-part-type="species" reg="piracurucaensis">piracurucaensis</tp:taxon-name-part></tp:taxon-name></italic> sp. nov. belongs to the <italic><tp:taxon-name><tp:taxon-name-part taxon-name-part-type="genus" reg="Denisiella"/><tp:taxon-name-part taxon-name-part-type="species" reg="seurati">seurati</tp:taxon-name-part></tp:taxon-name></italic> group due to the absence of the nasal organ on males. Within this group, it is more similar to <italic><tp:taxon-name><tp:taxon-name-part taxon-name-part-type="genus" reg="Denisiella">D.</tp:taxon-name-part><tp:taxon-name-part taxon-name-part-type="species" reg="betschi">betschi</tp:taxon-name-part></tp:taxon-name></italic>, <italic><tp:taxon-name><tp:taxon-name-part taxon-name-part-type="genus" reg="Denisiella">D.</tp:taxon-name-part><tp:taxon-name-part taxon-name-part-type="species" reg="colombiana">colombiana</tp:taxon-name-part></tp:taxon-name></italic>, <italic><tp:taxon-name><tp:taxon-name-part taxon-name-part-type="genus" reg="Denisiella">D.</tp:taxon-name-part><tp:taxon-name-part taxon-name-part-type="species" reg="maesorum">maesorum</tp:taxon-name-part></tp:taxon-name></italic> and <italic><tp:taxon-name><tp:taxon-name-part taxon-name-part-type="genus" reg="Denisiella">D.</tp:taxon-name-part><tp:taxon-name-part taxon-name-part-type="species" reg="rhizophorae">rhizophorae</tp:taxon-name-part></tp:taxon-name></italic> due to the presence four serrated spines on the tibiotarsus III. It looks more similar to <italic><tp:taxon-name><tp:taxon-name-part taxon-name-part-type="genus" reg="Denisiella">D.</tp:taxon-name-part><tp:taxon-name-part taxon-name-part-type="species" reg="colombiana">colombiana</tp:taxon-name-part></tp:taxon-name></italic> by the presence of spiniform chaetae at least on <abbrev xmlns:xlink="http://www.w3.org/1999/xlink" xlink:title="antennal segment(s)" id="ABBRID0EQODK" xlink:type="simple">Ant</abbrev> II of the female and a similar ventral dens chaetotaxy. Even so, the new species can be separated from all of these taxa especially by the presence of 8+8 eyes (6+6 in the other species), <bold>ps1</bold> and <bold>pi1</bold> as barbulated chaetae on the male anal valves (both regular chaetae in <italic><tp:taxon-name><tp:taxon-name-part taxon-name-part-type="genus" reg="Denisiella">D.</tp:taxon-name-part><tp:taxon-name-part taxon-name-part-type="species" reg="betschi">betschi</tp:taxon-name-part></tp:taxon-name></italic> and <italic><tp:taxon-name><tp:taxon-name-part taxon-name-part-type="genus" reg="Denisiella">D.</tp:taxon-name-part><tp:taxon-name-part taxon-name-part-type="species" reg="rhizophorae">rhizophorae</tp:taxon-name-part></tp:taxon-name></italic>, only <bold>pi1</bold> and <bold>pi3</bold> as barbulated chaetae in <italic><tp:taxon-name><tp:taxon-name-part taxon-name-part-type="genus" reg="Denisiella">D.</tp:taxon-name-part><tp:taxon-name-part taxon-name-part-type="species" reg="colombiana">colombiana</tp:taxon-name-part></tp:taxon-name></italic>), and the absence of a polycarinate chaeta on the male tibiotarsus II (present in <italic><tp:taxon-name><tp:taxon-name-part taxon-name-part-type="genus" reg="Denisiella">D.</tp:taxon-name-part><tp:taxon-name-part taxon-name-part-type="species" reg="betschi">betschi</tp:taxon-name-part></tp:taxon-name></italic>, <italic><tp:taxon-name><tp:taxon-name-part taxon-name-part-type="genus" reg="Denisiella">D.</tp:taxon-name-part><tp:taxon-name-part taxon-name-part-type="species" reg="colombiana">colombiana</tp:taxon-name-part></tp:taxon-name></italic>, and <italic><tp:taxon-name><tp:taxon-name-part taxon-name-part-type="genus" reg="Denisiella">D.</tp:taxon-name-part><tp:taxon-name-part taxon-name-part-type="species" reg="rhizophorae">rhizophorae</tp:taxon-name-part></tp:taxon-name></italic>). Further comparisons are presented in Table <xref ref-type="table" rid="T2">2</xref>.</p></tp:treatment-sec><tp:treatment-sec><!--Section generated to contain objects referenced in tp:taxon-treatment.--><table-wrap id="T2" position="float" orientation="portrait"><label>Table 2.</label><caption><p>Main diagnostic characters of <italic><tp:taxon-name><tp:taxon-name-part taxon-name-part-type="genus" reg="Denisiella">Denisiella</tp:taxon-name-part></tp:taxon-name></italic> species.</p></caption><table id="TID0E1SBK" rules="all"><tbody><tr><th rowspan="1" colspan="1">Species (known sexes) /characters</th><th rowspan="1" colspan="1">Color (♂)</th><th rowspan="1" colspan="1">Color (♀)</th><th rowspan="1" colspan="1"><abbrev xmlns:xlink="http://www.w3.org/1999/xlink" xlink:title="antennal segment(s)" id="ABBRID0E1XAK" xlink:type="simple">Ant</abbrev> III c2 element (♂)</th><th rowspan="1" colspan="1"><abbrev xmlns:xlink="http://www.w3.org/1999/xlink" xlink:title="antennal segment(s)" id="ABBRID0ECYAK" xlink:type="simple">Ant</abbrev> III Tra element (♂)</th><th rowspan="1" colspan="1"><abbrev xmlns:xlink="http://www.w3.org/1999/xlink" xlink:title="antennal segment(s)" id="ABBRID0EKYAK" xlink:type="simple">Ant</abbrev> II spiniform chaetae (♀)</th><th rowspan="1" colspan="1"><abbrev xmlns:xlink="http://www.w3.org/1999/xlink" xlink:title="antennal segment(s)" id="ABBRID0ESYAK" xlink:type="simple">Ant</abbrev> III spiniform chaetae (♀)</th><th rowspan="1" colspan="1"><abbrev xmlns:xlink="http://www.w3.org/1999/xlink" xlink:title="antennal segment(s)" id="ABBRID0E1YAK" xlink:type="simple">Ant</abbrev> IV sensilla (♂)</th><th rowspan="1" colspan="1">Eyes</th><th rowspan="1" colspan="1">Frontal head chaetae (♂)</th><th rowspan="1" colspan="1">Nasal organ (♂)</th><th rowspan="1" colspan="1">Posterior large abdomen with long chaetae</th><th rowspan="1" colspan="1">Barbulated spines on dorsal anal valve (ps1–2) (♂)</th><th rowspan="1" colspan="1">Barbulated spines on ventral anal valves (pi1–3) (♂)</th><th rowspan="1" colspan="1">Barbulated spines on dorsal anal valve (ps1–2) (♀)</th><th rowspan="1" colspan="1">Barbulated spines on ventral anal valves (pi1–3) (♀)</th><th rowspan="1" colspan="1">Proximal tibiotarsal organ leg I (♂)</th><th rowspan="1" colspan="1">Polycarinate chaeta on tibiotarsus II</th><th rowspan="1" colspan="1">Modified spines on tibiotarsi I–III</th><th rowspan="1" colspan="1">Ungual inner tooth on leg I</th><th rowspan="1" colspan="1">Ungual inner tooth on leg III</th><th rowspan="1" colspan="1">Dens dorsal chaetae (♂)</th><th rowspan="1" colspan="1">Dens ventral chaetae formula</th></tr><tr><td rowspan="1" colspan="1"><italic><tp:taxon-name><tp:taxon-name-part taxon-name-part-type="genus" reg="Denisiella">D.</tp:taxon-name-part><tp:taxon-name-part taxon-name-part-type="species" reg="betschi">betschi</tp:taxon-name-part></tp:taxon-name></italic><sup>11</sup> (♂)</td><td rowspan="1" colspan="1">?</td><td rowspan="1" colspan="1">?</td><td rowspan="1" colspan="1">+</td><td rowspan="1" colspan="1">Rs</td><td rowspan="1" colspan="1">?</td><td rowspan="1" colspan="1">?</td><td rowspan="1" colspan="1">3</td><td rowspan="1" colspan="1">6+6</td><td rowspan="1" colspan="1">Sf, Ac, Ba</td><td rowspan="1" colspan="1">-</td><td rowspan="1" colspan="1">?</td><td rowspan="1" colspan="1">-</td><td rowspan="1" colspan="1">-</td><td rowspan="1" colspan="1">?</td><td rowspan="1" colspan="1">?</td><td rowspan="1" colspan="1">Cpf, Rg</td><td rowspan="1" colspan="1">+</td><td rowspan="1" colspan="1">0/0/4 (♂)</td><td rowspan="1" colspan="1">+</td><td rowspan="1" colspan="1">+</td><td rowspan="1" colspan="1">37</td><td rowspan="1" colspan="1">3,3,3,3,2,1,1,1</td></tr><tr><td rowspan="1" colspan="1"><italic><tp:taxon-name><tp:taxon-name-part taxon-name-part-type="genus" reg="Denisiella">D.</tp:taxon-name-part><tp:taxon-name-part taxon-name-part-type="species" reg="bretfeldi">bretfeldi</tp:taxon-name-part></tp:taxon-name></italic><sup>10</sup> (♂,♀)</td><td rowspan="1" colspan="1">Body violet with legs, antennae and furcula yellowish</td><td rowspan="1" colspan="1">Body with broad violet edges, middle yellowish, legs, antennae and furcula slightly violet</td><td rowspan="1" colspan="1">?</td><td rowspan="1" colspan="1">?</td><td rowspan="1" colspan="1">?</td><td rowspan="1" colspan="1">?</td><td rowspan="1" colspan="1">2</td><td rowspan="1" colspan="1">6+6</td><td rowspan="1" colspan="1">?</td><td rowspan="1" colspan="1">+</td><td rowspan="1" colspan="1">-</td><td rowspan="1" colspan="1">?</td><td rowspan="1" colspan="1">?</td><td rowspan="1" colspan="1">-</td><td rowspan="1" colspan="1">
                    <bold>pi1</bold>
                  </td><td rowspan="1" colspan="1">Bd</td><td rowspan="1" colspan="1">-</td><td rowspan="1" colspan="1">0/0/4? (♂)</td><td rowspan="1" colspan="1">+</td><td rowspan="1" colspan="1">+</td><td rowspan="1" colspan="1">30</td><td rowspan="1" colspan="1">3,2,1,1,1,1,1 (♀) 3,3,3(2),2(1),2(1),1,1,1,1 (♂)</td></tr><tr><td rowspan="1" colspan="1"><italic><tp:taxon-name><tp:taxon-name-part taxon-name-part-type="genus" reg="Denisiella">D.</tp:taxon-name-part><tp:taxon-name-part taxon-name-part-type="species" reg="caatingae">caatingae</tp:taxon-name-part></tp:taxon-name></italic><sup>11</sup> (♂)</td><td rowspan="1" colspan="1">?</td><td rowspan="1" colspan="1">?</td><td rowspan="1" colspan="1">+</td><td rowspan="1" colspan="1">Bo</td><td rowspan="1" colspan="1">?</td><td rowspan="1" colspan="1">?</td><td rowspan="1" colspan="1">5</td><td rowspan="1" colspan="1">6+6</td><td rowspan="1" colspan="1">Ac, Lg</td><td rowspan="1" colspan="1">+</td><td rowspan="1" colspan="1">?</td><td rowspan="1" colspan="1">?</td><td rowspan="1" colspan="1">?</td><td rowspan="1" colspan="1">?</td><td rowspan="1" colspan="1">?</td><td rowspan="1" colspan="1">Sd</td><td rowspan="1" colspan="1">+</td><td rowspan="1" colspan="1">0/0/4 (♂)</td><td rowspan="1" colspan="1">+</td><td rowspan="1" colspan="1">+</td><td rowspan="1" colspan="1">44</td><td rowspan="1" colspan="1">3,3,3,3,2,2,2,1,1,1</td></tr><tr><td rowspan="1" colspan="1"><italic><tp:taxon-name><tp:taxon-name-part taxon-name-part-type="genus" reg="Denisiella">D.</tp:taxon-name-part><tp:taxon-name-part taxon-name-part-type="species" reg="colombiana">colombiana</tp:taxon-name-part></tp:taxon-name></italic><sup>9</sup> (♂,♀)</td><td rowspan="1" colspan="1">Body dark purple and furcula almost transparent, legs and <abbrev xmlns:xlink="http://www.w3.org/1999/xlink" xlink:title="antennal segment(s)" id="ABBRID0EADBK" xlink:type="simple">Ant</abbrev> with purple pigment at their bases</td><td rowspan="1" colspan="1">Body dark purple, legs, antennae and furcula pale purple</td><td rowspan="1" colspan="1">-</td><td rowspan="1" colspan="1">Rs</td><td rowspan="1" colspan="1">+</td><td rowspan="1" colspan="1">+?</td><td rowspan="1" colspan="1">?</td><td rowspan="1" colspan="1">6+6</td><td rowspan="1" colspan="1">Ac, Sf</td><td rowspan="1" colspan="1">-</td><td rowspan="1" colspan="1">-</td><td rowspan="1" colspan="1">-</td><td rowspan="1" colspan="1">
                    <bold>pi1, pi3</bold>
                  </td><td rowspan="1" colspan="1">
                    <bold>ps2</bold>
                  </td><td rowspan="1" colspan="1">
                    <bold>pi1, pi3</bold>
                  </td><td rowspan="1" colspan="1">Bd</td><td rowspan="1" colspan="1">+</td><td rowspan="1" colspan="1">0/0/4 (♂)</td><td rowspan="1" colspan="1">+?</td><td rowspan="1" colspan="1">+</td><td rowspan="1" colspan="1">42</td><td rowspan="1" colspan="1">3,3,3,3,2,1,1,1</td></tr><tr><td rowspan="1" colspan="1"><italic><tp:taxon-name><tp:taxon-name-part taxon-name-part-type="genus" reg="Denisiella">D.</tp:taxon-name-part><tp:taxon-name-part taxon-name-part-type="species" reg="diomedesi">diomedesi</tp:taxon-name-part></tp:taxon-name></italic><sup>8</sup> (♂)</td><td rowspan="1" colspan="1">Body and antennae purple, legs and furcula pale, with small purple pigment at their bases.</td><td rowspan="1" colspan="1">?</td><td rowspan="1" colspan="1">-</td><td rowspan="1" colspan="1">Bo</td><td rowspan="1" colspan="1">?</td><td rowspan="1" colspan="1">?</td><td rowspan="1" colspan="1">1</td><td rowspan="1" colspan="1">6+6</td><td rowspan="1" colspan="1">Ac, Sf, Lg</td><td rowspan="1" colspan="1">+</td><td rowspan="1" colspan="1">?</td><td rowspan="1" colspan="1">-</td><td rowspan="1" colspan="1">-</td><td rowspan="1" colspan="1">?</td><td rowspan="1" colspan="1">?</td><td rowspan="1" colspan="1">Cpf, Rg</td><td rowspan="1" colspan="1">+</td><td rowspan="1" colspan="1">0/0/4 (♂)</td><td rowspan="1" colspan="1">+</td><td rowspan="1" colspan="1">+</td><td rowspan="1" colspan="1">42</td><td rowspan="1" colspan="1">3,3,3,2,2,1,1,1</td></tr><tr><td rowspan="1" colspan="1"><italic><tp:taxon-name><tp:taxon-name-part taxon-name-part-type="genus" reg="Denisiella">D.</tp:taxon-name-part><tp:taxon-name-part taxon-name-part-type="species" reg="lithophila">lithophila</tp:taxon-name-part></tp:taxon-name></italic><sup>5</sup> (♂,♀)</td><td rowspan="1" colspan="1">Head and body with cream white and blue mosaics</td><td rowspan="1" colspan="1">Head and body blue-black with cream markings in irregular mosaics</td><td rowspan="1" colspan="1">+</td><td rowspan="1" colspan="1">Rs</td><td rowspan="1" colspan="1">-</td><td rowspan="1" colspan="1">-</td><td rowspan="1" colspan="1">?</td><td rowspan="1" colspan="1">6+6</td><td rowspan="1" colspan="1">?</td><td rowspan="1" colspan="1">-</td><td rowspan="1" colspan="1">- (♀), + (♂)</td><td rowspan="1" colspan="1">-</td><td rowspan="1" colspan="1">
                    <bold>pi3</bold>
                  </td><td rowspan="1" colspan="1">-</td><td rowspan="1" colspan="1">-</td><td rowspan="1" colspan="1">-</td><td rowspan="1" colspan="1">-</td><td rowspan="1" colspan="1">0/0/3 (♂)</td><td rowspan="1" colspan="1">+</td><td rowspan="1" colspan="1">+</td><td rowspan="1" colspan="1">46</td><td rowspan="1" colspan="1">3,3,3,3,2,2,1,1?</td></tr><tr><td rowspan="1" colspan="1"><italic><tp:taxon-name><tp:taxon-name-part taxon-name-part-type="genus" reg="Denisiella">D.</tp:taxon-name-part><tp:taxon-name-part taxon-name-part-type="species" reg="maesorum">maesorum</tp:taxon-name-part></tp:taxon-name></italic><sup>6</sup> (♂,♀)</td><td rowspan="1" colspan="1">Body, legs and antennae purple</td><td rowspan="1" colspan="1">Head and body mostly purple</td><td rowspan="1" colspan="1">+</td><td rowspan="1" colspan="1">Rs</td><td rowspan="1" colspan="1">-</td><td rowspan="1" colspan="1">-</td><td rowspan="1" colspan="1">+</td><td rowspan="1" colspan="1">6+6</td><td rowspan="1" colspan="1">Sf, Rg</td><td rowspan="1" colspan="1">-</td><td rowspan="1" colspan="1">+?</td><td rowspan="1" colspan="1">-</td><td rowspan="1" colspan="1">-</td><td rowspan="1" colspan="1">-</td><td rowspan="1" colspan="1">-</td><td rowspan="1" colspan="1">Cpf, Rg</td><td rowspan="1" colspan="1">-</td><td rowspan="1" colspan="1">1/1/4 (♂,♀)</td><td rowspan="1" colspan="1">+</td><td rowspan="1" colspan="1">+</td><td rowspan="1" colspan="1">46</td><td rowspan="1" colspan="1">3,3,3,3,2,1,1,1</td></tr><tr><td rowspan="1" colspan="1"><italic><tp:taxon-name><tp:taxon-name-part taxon-name-part-type="genus" reg="Denisiella">D.</tp:taxon-name-part><tp:taxon-name-part taxon-name-part-type="species" reg="nayarita">nayarita</tp:taxon-name-part></tp:taxon-name></italic><sup>7</sup> (♀)</td><td rowspan="1" colspan="1">?</td><td rowspan="1" colspan="1">Trunk dorsally pigmented, appendages slightly tinged with purple</td><td rowspan="1" colspan="1">?</td><td rowspan="1" colspan="1">?</td><td rowspan="1" colspan="1">+</td><td rowspan="1" colspan="1">+</td><td rowspan="1" colspan="1">?</td><td rowspan="1" colspan="1">6+6</td><td rowspan="1" colspan="1">Ac, Sf</td><td rowspan="1" colspan="1">?</td><td rowspan="1" colspan="1">+</td><td rowspan="1" colspan="1">?</td><td rowspan="1" colspan="1">?</td><td rowspan="1" colspan="1">
                    <bold>ps2</bold>
                  </td><td rowspan="1" colspan="1">
                    <bold>pi1, pi3</bold>
                  </td><td rowspan="1" colspan="1">?</td><td rowspan="1" colspan="1">?</td><td rowspan="1" colspan="1">0/0/5 (♀)</td><td rowspan="1" colspan="1">+</td><td rowspan="1" colspan="1">+</td><td rowspan="1" colspan="1">38</td><td rowspan="1" colspan="1">3,3,3,3,2,1,1,1,1?</td></tr><tr><td rowspan="1" colspan="1"><italic><tp:taxon-name><tp:taxon-name-part taxon-name-part-type="genus" reg="Denisiella">D.</tp:taxon-name-part><tp:taxon-name-part taxon-name-part-type="species" reg="ramosa">ramosa</tp:taxon-name-part></tp:taxon-name></italic><sup>4</sup> (♂,♀)</td><td rowspan="1" colspan="1">Body, legs and antennae purple</td><td rowspan="1" colspan="1">Head and body mostly purple</td><td rowspan="1" colspan="1">+</td><td rowspan="1" colspan="1">?</td><td rowspan="1" colspan="1">-</td><td rowspan="1" colspan="1">-</td><td rowspan="1" colspan="1">?</td><td rowspan="1" colspan="1">8+8*</td><td rowspan="1" colspan="1">Ac, Sf</td><td rowspan="1" colspan="1">-</td><td rowspan="1" colspan="1">?</td><td rowspan="1" colspan="1">-?</td><td rowspan="1" colspan="1">-?</td><td rowspan="1" colspan="1">
                    <bold>ps2</bold>
                  </td><td rowspan="1" colspan="1">
                    <bold>pi1</bold>
                  </td><td rowspan="1" colspan="1">Rgd</td><td rowspan="1" colspan="1">?</td><td rowspan="1" colspan="1">?</td><td rowspan="1" colspan="1">+</td><td rowspan="1" colspan="1">+</td><td rowspan="1" colspan="1">?</td><td rowspan="1" colspan="1">?</td></tr><tr><td rowspan="1" colspan="1"><italic><tp:taxon-name><tp:taxon-name-part taxon-name-part-type="genus" reg="Denisiella">D.</tp:taxon-name-part><tp:taxon-name-part taxon-name-part-type="species" reg="rhizophorae">rhizophorae</tp:taxon-name-part></tp:taxon-name></italic><sup>11</sup> (♂,♀)</td><td rowspan="1" colspan="1">?</td><td rowspan="1" colspan="1">?</td><td rowspan="1" colspan="1">+</td><td rowspan="1" colspan="1">Bo</td><td rowspan="1" colspan="1">-</td><td rowspan="1" colspan="1">-</td><td rowspan="1" colspan="1">6</td><td rowspan="1" colspan="1">6+6</td><td rowspan="1" colspan="1">Ac, Lg</td><td rowspan="1" colspan="1">-</td><td rowspan="1" colspan="1">?</td><td rowspan="1" colspan="1">-</td><td rowspan="1" colspan="1">-</td><td rowspan="1" colspan="1">-</td><td rowspan="1" colspan="1">2+2</td><td rowspan="1" colspan="1">Rgd</td><td rowspan="1" colspan="1">+</td><td rowspan="1" colspan="1">0/0/4 (♂)</td><td rowspan="1" colspan="1">+</td><td rowspan="1" colspan="1">-</td><td rowspan="1" colspan="1">38</td><td rowspan="1" colspan="1">3,3,3,3,2,1,1,1</td></tr><tr><td rowspan="1" colspan="1"><italic><tp:taxon-name><tp:taxon-name-part taxon-name-part-type="genus" reg="Denisiella">D.</tp:taxon-name-part><tp:taxon-name-part taxon-name-part-type="species" reg="seurati">seurati</tp:taxon-name-part></tp:taxon-name></italic><sup>2</sup> (♂,♀)</td><td rowspan="1" colspan="1">Pale and Pale violet</td><td rowspan="1" colspan="1">Cream head and body with parts of the large abdomen, appendages and antennae purple</td><td rowspan="1" colspan="1">+</td><td rowspan="1" colspan="1">Rs</td><td rowspan="1" colspan="1">-</td><td rowspan="1" colspan="1">-</td><td rowspan="1" colspan="1">3?</td><td rowspan="1" colspan="1">8+8</td><td rowspan="1" colspan="1">?</td><td rowspan="1" colspan="1">-</td><td rowspan="1" colspan="1">?</td><td rowspan="1" colspan="1">?</td><td rowspan="1" colspan="1">?</td><td rowspan="1" colspan="1">-</td><td rowspan="1" colspan="1">1+1</td><td rowspan="1" colspan="1">Rgd</td><td rowspan="1" colspan="1">-</td><td rowspan="1" colspan="1">1/0/5 (♂)</td><td rowspan="1" colspan="1">+</td><td rowspan="1" colspan="1">+</td><td rowspan="1" colspan="1">35?</td><td rowspan="1" colspan="1">?</td></tr><tr><td rowspan="1" colspan="1"><italic><tp:taxon-name><tp:taxon-name-part taxon-name-part-type="genus" reg="Denisiella">D.</tp:taxon-name-part><tp:taxon-name-part taxon-name-part-type="species" reg="serroseta">serroseta</tp:taxon-name-part></tp:taxon-name></italic><sup>1,10</sup>** (♂,♀)</td><td rowspan="1" colspan="1">Head and body dark purple (not intense)</td><td rowspan="1" colspan="1">Head and body dark purple</td><td rowspan="1" colspan="1">?</td><td rowspan="1" colspan="1">?</td><td rowspan="1" colspan="1">+</td><td rowspan="1" colspan="1">+</td><td rowspan="1" colspan="1">?</td><td rowspan="1" colspan="1">6+6</td><td rowspan="1" colspan="1">Sh, Sf</td><td rowspan="1" colspan="1">-?</td><td rowspan="1" colspan="1">+</td><td rowspan="1" colspan="1">?</td><td rowspan="1" colspan="1">?</td><td rowspan="1" colspan="1">?</td><td rowspan="1" colspan="1">?</td><td rowspan="1" colspan="1">?</td><td rowspan="1" colspan="1">-?</td><td rowspan="1" colspan="1">+(♂)</td><td rowspan="1" colspan="1">+</td><td rowspan="1" colspan="1">+</td><td rowspan="1" colspan="1">?</td><td rowspan="1" colspan="1">?</td></tr><tr><td rowspan="1" colspan="1"><italic><tp:taxon-name><tp:taxon-name-part taxon-name-part-type="genus" reg="Denisiella">D.</tp:taxon-name-part><tp:taxon-name-part taxon-name-part-type="species" reg="sexpinnata">sexpinnata</tp:taxon-name-part></tp:taxon-name></italic><sup>3</sup>(♀)</td><td rowspan="1" colspan="1">?</td><td rowspan="1" colspan="1">Head and body mostly violet</td><td rowspan="1" colspan="1">?</td><td rowspan="1" colspan="1">?</td><td rowspan="1" colspan="1">?</td><td rowspan="1" colspan="1">?</td><td rowspan="1" colspan="1">?</td><td rowspan="1" colspan="1">8+8</td><td rowspan="1" colspan="1">?</td><td rowspan="1" colspan="1">?</td><td rowspan="1" colspan="1">+</td><td rowspan="1" colspan="1">?</td><td rowspan="1" colspan="1">?</td><td rowspan="1" colspan="1">
                    <bold>ps2</bold>
                  </td><td rowspan="1" colspan="1">
                    <bold>pi1, pi3</bold>
                  </td><td rowspan="1" colspan="1">?</td><td rowspan="1" colspan="1">?</td><td rowspan="1" colspan="1">1/0/5 (♀)</td><td rowspan="1" colspan="1">+</td><td rowspan="1" colspan="1">+</td><td rowspan="1" colspan="1">37</td><td rowspan="1" colspan="1">?</td></tr><tr><td rowspan="1" colspan="1"><italic><tp:taxon-name><tp:taxon-name-part taxon-name-part-type="genus" reg="Denisiella">D.</tp:taxon-name-part><tp:taxon-name-part taxon-name-part-type="species" reg="piracurucaensis">piracurucaensis</tp:taxon-name-part></tp:taxon-name></italic> sp. nov. (♂,♀)</td><td rowspan="1" colspan="1">Purple with pale appendages</td><td rowspan="1" colspan="1">Not observed</td><td rowspan="1" colspan="1">+</td><td rowspan="1" colspan="1">Rs</td><td rowspan="1" colspan="1">+</td><td rowspan="1" colspan="1">+</td><td rowspan="1" colspan="1">19</td><td rowspan="1" colspan="1">8+8</td><td rowspan="1" colspan="1">Ac, Sf</td><td rowspan="1" colspan="1">-</td><td rowspan="1" colspan="1">+</td><td rowspan="1" colspan="1">
                    <bold>ps2</bold>
                  </td><td rowspan="1" colspan="1">
                    <bold>pi1</bold>
                  </td><td rowspan="1" colspan="1">
                    <bold>ps2</bold>
                  </td><td rowspan="1" colspan="1">
                    <bold>pi1, pi3</bold>
                  </td><td rowspan="1" colspan="1">Cpf</td><td rowspan="1" colspan="1">-</td><td rowspan="1" colspan="1">1/0/4 (♂,♀)</td><td rowspan="1" colspan="1">+</td><td rowspan="1" colspan="1">+</td><td rowspan="1" colspan="1">46</td><td rowspan="1" colspan="1">3,3,3,3,2,1,1(0),1</td></tr></tbody></table><table-wrap-foot><fn><p>Data based in: <sup>1</sup><xref ref-type="bibr" rid="B13">Börner (1908)</xref>; <sup>2</sup><xref ref-type="bibr" rid="B27">Denis (1925)</xref>; <sup>3</sup><xref ref-type="bibr" rid="B28">Denis (1931)</xref>; <sup>4</sup><xref ref-type="bibr" rid="B30">Folsom (1932)</xref>; <sup>5</sup><xref ref-type="bibr" rid="B54">Snider (1988)</xref>; <sup>6</sup><xref ref-type="bibr" rid="B46">Palacios-Vargas (1995)</xref>; <sup>7</sup><xref ref-type="bibr" rid="B48">Palacios-Vargas and Bernava (1999)</xref>; <sup>8</sup><xref ref-type="bibr" rid="B47">Palacios-Vargas (2007)</xref>; <sup>9</sup><xref ref-type="bibr" rid="B45">Ospina and Palacios-Vargas (2009)</xref>; <sup>10</sup><xref ref-type="bibr" rid="B53">Schulz and van Harten (2013)</xref>; <sup>11</sup><xref ref-type="bibr" rid="B49">Palacios-Vargas et al. (2018)</xref>. Legends: + = present; - = absent; ? = unclear/unknown; Ac = Acuminate; Ba = Barbulated spine; Bd = Big dome; Bo = Bothriotricha; Cpf = Campaniform; Lg = Long; Rg = rugose; Rgd = Rhagidial; Rs = Regular shape; Sd = Small dome; Sf = Spiniform; Sh = Short; * = <xref ref-type="bibr" rid="B30">Folsom (1932)</xref> remarked the species has at least 12 eyes, but possible 16, so we are considering 8+8 eyes; ** = we considered <italic><tp:taxon-name><tp:taxon-name-part taxon-name-part-type="genus" reg="Denisiella">D.</tp:taxon-name-part><tp:taxon-name-part taxon-name-part-type="species" reg="serroseta">serroseta</tp:taxon-name-part></tp:taxon-name></italic> presents serrated spines on tibiotarsus III and an internal tooth on unguis III following <xref ref-type="bibr" rid="B13">Börner (1908</xref>: 58–60, figs 5, 9, 11) description, differently from the information in <xref ref-type="bibr" rid="B49">Palacios-Vargas et al. (2018</xref>: 123, table 1). A detailed view of the male antennal clasper is presented in Figs <xref ref-type="fig" rid="F13">13</xref> and <xref ref-type="fig" rid="F15">15B, C</xref>.</p></fn></table-wrap-foot></table-wrap><fig id="F13" position="float" orientation="portrait"><object-id xmlns:xlink="http://www.w3.org/1999/xlink" content-type="doi" xlink:type="simple">10.3897/zookeys.1173.106855.figure13</object-id><object-id xmlns:xlink="http://www.w3.org/1999/xlink" content-type="arpha" xlink:type="simple">26AA7647-5FB3-5CED-8D68-661757EA8872</object-id><label>Figure 13.</label><caption><p>Chaetotaxy of <abbrev xmlns:xlink="http://www.w3.org/1999/xlink" xlink:title="antennal segment(s)" id="ABBRID0EVDCK" xlink:type="simple">Ant</abbrev> II and III of males of <italic><tp:taxon-name><tp:taxon-name-part taxon-name-part-type="genus" reg="Denisiella">Denisiella</tp:taxon-name-part></tp:taxon-name></italic><bold>A</bold><italic><tp:taxon-name><tp:taxon-name-part taxon-name-part-type="genus" reg="Denisiella">D.</tp:taxon-name-part><tp:taxon-name-part taxon-name-part-type="species" reg="betschi">betschi</tp:taxon-name-part></tp:taxon-name></italic> Palacios-Vargas, Ferreira &amp; Zeppelini, 2018 <bold>B</bold><italic><tp:taxon-name><tp:taxon-name-part taxon-name-part-type="genus" reg="Denisiella">D.</tp:taxon-name-part><tp:taxon-name-part taxon-name-part-type="species" reg="caatingae">caatingae</tp:taxon-name-part></tp:taxon-name></italic> Palacios-Vargas, Ferreira &amp; Zeppelini, 2018 <bold>C</bold><italic><tp:taxon-name><tp:taxon-name-part taxon-name-part-type="genus" reg="Denisiella">D.</tp:taxon-name-part><tp:taxon-name-part taxon-name-part-type="species" reg="colombiana">colombiana</tp:taxon-name-part></tp:taxon-name></italic> Ospina &amp; Palacios-Vargas, 2009 <bold>D</bold><italic><tp:taxon-name><tp:taxon-name-part taxon-name-part-type="genus" reg="Denisiella">D.</tp:taxon-name-part><tp:taxon-name-part taxon-name-part-type="species" reg="diomedesi">diomedesi</tp:taxon-name-part></tp:taxon-name></italic> Palacios-Vargas, 2007 <bold>E</bold><italic><tp:taxon-name><tp:taxon-name-part taxon-name-part-type="genus" reg="Denisiella">D.</tp:taxon-name-part><tp:taxon-name-part taxon-name-part-type="species" reg="lithophila">lithophila</tp:taxon-name-part></tp:taxon-name></italic> Snider, 1988 <bold>F</bold><italic><tp:taxon-name><tp:taxon-name-part taxon-name-part-type="genus" reg="Denisiella">D.</tp:taxon-name-part><tp:taxon-name-part taxon-name-part-type="species" reg="maesorum">maesorum</tp:taxon-name-part></tp:taxon-name></italic> Palacios-Vargas, 1995 <bold>G</bold><italic><tp:taxon-name><tp:taxon-name-part taxon-name-part-type="genus" reg="Denisiella">D.</tp:taxon-name-part><tp:taxon-name-part taxon-name-part-type="species" reg="ramosa">ramosa</tp:taxon-name-part></tp:taxon-name></italic> (Folsom, 1932) <bold>H</bold><italic><tp:taxon-name><tp:taxon-name-part taxon-name-part-type="genus" reg="Denisiella">D.</tp:taxon-name-part><tp:taxon-name-part taxon-name-part-type="species" reg="rhizophorae">rhizophorae</tp:taxon-name-part></tp:taxon-name></italic> Palacios-Vargas, Ferreira &amp; Zeppelini, 2018 <bold>I</bold><italic><tp:taxon-name><tp:taxon-name-part taxon-name-part-type="genus" reg="Denisiella">D.</tp:taxon-name-part><tp:taxon-name-part taxon-name-part-type="species" reg="seurati">seurati</tp:taxon-name-part></tp:taxon-name></italic> (Denis, 1925) (ventral view). Figures adapted from species’ original descriptions.</p></caption><graphic xmlns:xlink="http://www.w3.org/1999/xlink" xlink:href="zookeys-1173-001_article-106855__-g013.jpg" position="float" orientation="portrait" xlink:type="simple" id="oo_886205.jpg"><uri content-type="original_file" xlink:type="simple">https://binary.pensoft.net/fig/886205</uri></graphic></fig></tp:treatment-sec><ref-list><ref id="B13"><mixed-citation xmlns:xlink="http://www.w3.org/1999/xlink" xlink:type="simple"><person-group><name name-style="western"><surname>Börner</surname><given-names>C</given-names></name></person-group> (<year>1908</year>) <article-title>Collembolen aus Südafrika, nebst einer Studie über die I. Maxille der Collembolen.</article-title> In: <person-group><name name-style="western"><surname>Schultze</surname><given-names>L</given-names></name></person-group> (<role>Ed.</role>) <issue-title>Forschungsreise im westlichen und zentralen Südafrika.</issue-title><source>Denkschriften der Medicinisch-Naturwissenschaftlichen Gesellschaft zu Jena</source><volume>13</volume>: <fpage>53</fpage>–<lpage>68</lpage>.</mixed-citation></ref><ref id="B27"><mixed-citation xmlns:xlink="http://www.w3.org/1999/xlink" xlink:type="simple"><person-group><name name-style="western"><surname>Denis</surname><given-names>JR</given-names></name></person-group> (<year>1925</year>) <article-title>Sur les Collemboles du Muséum de Paris (2<sup>ème</sup> partie).</article-title><source>Annales de la Société Entomologique de France</source><volume>94</volume>: <fpage>261</fpage>–<lpage>290</lpage>.</mixed-citation></ref><ref id="B28"><mixed-citation xmlns:xlink="http://www.w3.org/1999/xlink" xlink:type="simple"><person-group><name name-style="western"><surname>Denis</surname><given-names>JR</given-names></name></person-group> (<year>1931</year>) <article-title>Collemboles de Costa Rica avec une contribution au species de l’orde. Contributi alla conoscenza del “microgenton” di Costa Rica, II.</article-title><source>Bollettino del Laboratorio di zoologia in Portici</source><volume>25</volume>: <fpage>69</fpage>–<lpage>170</lpage>.</mixed-citation></ref><ref id="B30"><mixed-citation xmlns:xlink="http://www.w3.org/1999/xlink" xlink:type="simple"><person-group><name name-style="western"><surname>Folsom</surname><given-names>JW</given-names></name></person-group> (<year>1932</year>) <article-title>Hawaiian <tp:taxon-name><tp:taxon-name-part taxon-name-part-type="order">Collembola</tp:taxon-name-part></tp:taxon-name>.</article-title><source>Proceedings of the Hawaiian Entomological Society</source><volume>8</volume>: <fpage>51</fpage>–<lpage>92</lpage>.</mixed-citation></ref><ref id="B54"><mixed-citation xmlns:xlink="http://www.w3.org/1999/xlink" xlink:type="simple"><person-group><name name-style="western"><surname>Snider</surname><given-names>RJ</given-names></name></person-group> (<year>1988</year>) <article-title><italic><tp:taxon-name><tp:taxon-name-part taxon-name-part-type="genus">Denisiella</tp:taxon-name-part><tp:taxon-name-part taxon-name-part-type="species">lithophila</tp:taxon-name-part></tp:taxon-name></italic>, a new species from a granite outcrop in Georgia (<tp:taxon-name><tp:taxon-name-part taxon-name-part-type="order">Collembola</tp:taxon-name-part></tp:taxon-name>: <tp:taxon-name><tp:taxon-name-part taxon-name-part-type="family">Sminthurididae</tp:taxon-name-part></tp:taxon-name>).</article-title><source>The Florida Entomologist</source><volume>71</volume>(<issue>2</issue>): <fpage>124</fpage>–<lpage>129</lpage>. <ext-link xlink:href="10.2307/3495359" ext-link-type="doi" xlink:type="simple">https://doi.org/10.2307/3495359</ext-link></mixed-citation></ref><ref id="B46"><mixed-citation xmlns:xlink="http://www.w3.org/1999/xlink" xlink:type="simple"><person-group><name name-style="western"><surname>Palacios-Vargas</surname><given-names>JG</given-names></name></person-group> (<year>1995</year>) <article-title>Uma nova espécie de <italic><tp:taxon-name><tp:taxon-name-part taxon-name-part-type="genus">Denisiella</tp:taxon-name-part></tp:taxon-name></italic> (<tp:taxon-name><tp:taxon-name-part taxon-name-part-type="order">Collembola</tp:taxon-name-part></tp:taxon-name>: <tp:taxon-name><tp:taxon-name-part taxon-name-part-type="family">Sminthurididae</tp:taxon-name-part></tp:taxon-name>) da Nicarágua.</article-title><source>Revista Nicaraguense Entomologica</source><volume>32</volume>: <fpage>25</fpage>–<lpage>33</lpage>.</mixed-citation></ref><ref id="B48"><mixed-citation xmlns:xlink="http://www.w3.org/1999/xlink" xlink:type="simple"><person-group><name name-style="western"><surname>Palacios-Vargas</surname><given-names>JG</given-names></name><name name-style="western"><surname>Bernava</surname><given-names>V</given-names></name></person-group> (<year>1999</year>) <article-title>A new Mexican species of <italic><tp:taxon-name><tp:taxon-name-part taxon-name-part-type="genus">Denisiella</tp:taxon-name-part></tp:taxon-name></italic> (<tp:taxon-name><tp:taxon-name-part taxon-name-part-type="order">Collembola</tp:taxon-name-part></tp:taxon-name>: <tp:taxon-name><tp:taxon-name-part taxon-name-part-type="family">Sminthuridae</tp:taxon-name-part></tp:taxon-name>).</article-title><source>Journal of the Kansas Entomological Society</source><volume>72</volume>: <fpage>447</fpage>–<lpage>450</lpage>.</mixed-citation></ref><ref id="B47"><mixed-citation xmlns:xlink="http://www.w3.org/1999/xlink" xlink:type="simple"><person-group><name name-style="western"><surname>Palacios-Vargas</surname><given-names>JG</given-names></name></person-group> (<year>2007</year>) <article-title>A new species of <italic><tp:taxon-name><tp:taxon-name-part taxon-name-part-type="genus">Denisiella</tp:taxon-name-part></tp:taxon-name></italic> (<tp:taxon-name><tp:taxon-name-part taxon-name-part-type="order">Collembola</tp:taxon-name-part></tp:taxon-name>: <tp:taxon-name><tp:taxon-name-part taxon-name-part-type="family">Sminthurididae</tp:taxon-name-part></tp:taxon-name>) from Panama and new records for <italic><tp:taxon-name><tp:taxon-name-part taxon-name-part-type="genus">D.</tp:taxon-name-part><tp:taxon-name-part taxon-name-part-type="species">sexpinnata</tp:taxon-name-part></tp:taxon-name></italic> (Denis, 1938).</article-title><source>Zootaxa</source><volume>1638</volume>(<issue>1</issue>): <fpage>63</fpage>–<lpage>68</lpage>. <ext-link xlink:href="10.11646/zootaxa.1637.1.6" ext-link-type="doi" xlink:type="simple">https://doi.org/10.11646/zootaxa.1637.1.6</ext-link></mixed-citation></ref><ref id="B45"><mixed-citation xmlns:xlink="http://www.w3.org/1999/xlink" xlink:type="simple"><person-group><name name-style="western"><surname>Ospina</surname><given-names>M</given-names></name><name name-style="western"><surname>Palacios-Vargas</surname><given-names>JG</given-names></name></person-group> (<year>2009</year>) <article-title>A new <italic><tp:taxon-name><tp:taxon-name-part taxon-name-part-type="genus">Denisiella</tp:taxon-name-part></tp:taxon-name></italic> Folsom and Mills, 1938 (<tp:taxon-name><tp:taxon-name-part taxon-name-part-type="order">Collembola</tp:taxon-name-part></tp:taxon-name>: <tp:taxon-name><tp:taxon-name-part taxon-name-part-type="family">Sminthurididae</tp:taxon-name-part></tp:taxon-name>) from Colombia.</article-title><source>Zootaxa</source><volume>2168</volume>(<issue>1</issue>): <fpage>63</fpage>–<lpage>68</lpage>. <ext-link xlink:href="10.11646/zootaxa.2168.1.5" ext-link-type="doi" xlink:type="simple">https://doi.org/10.11646/zootaxa.2168.1.5</ext-link></mixed-citation></ref><ref id="B53"><mixed-citation xmlns:xlink="http://www.w3.org/1999/xlink" xlink:type="simple"><person-group><name name-style="western"><surname>Schulz</surname><given-names>HJ</given-names></name><name name-style="western"><surname>van Harten</surname><given-names>A</given-names></name></person-group> (<year>2013</year>) <article-title>Subclass <tp:taxon-name><tp:taxon-name-part taxon-name-part-type="order">Collembola</tp:taxon-name-part></tp:taxon-name>, order <tp:taxon-name><tp:taxon-name-part taxon-name-part-type="suborder">Symphypleona</tp:taxon-name-part></tp:taxon-name>.</article-title> In: <person-group><name name-style="western"><surname>van Harten</surname><given-names>A</given-names></name></person-group> (<role>Ed.</role>) <issue-title>Arthropod Fauna of the UAE.</issue-title><source>Vol. 5. Department of the President’s Affairs UAE, Abu Dhabi</source>, <fpage>13</fpage>–<lpage>21</lpage>.</mixed-citation></ref><ref id="B49"><mixed-citation xmlns:xlink="http://www.w3.org/1999/xlink" xlink:type="simple"><person-group><name name-style="western"><surname>Palacios-Vargas</surname><given-names>JG</given-names></name><name name-style="western"><surname>Ferreira</surname><given-names>AS</given-names></name><name name-style="western"><surname>Zeppelini</surname><given-names>D</given-names></name></person-group> (<year>2018</year>) <article-title>Redefinition of <italic><tp:taxon-name><tp:taxon-name-part taxon-name-part-type="genus">Denisiella</tp:taxon-name-part></tp:taxon-name></italic> Folsom &amp; Mills, 1938 (<tp:taxon-name><tp:taxon-name-part taxon-name-part-type="order">Collembola</tp:taxon-name-part></tp:taxon-name>: <tp:taxon-name><tp:taxon-name-part taxon-name-part-type="family">Sminthurididae</tp:taxon-name-part></tp:taxon-name>) with description of three new species from Brazil.</article-title><source>Zootaxa</source><volume>4434</volume>(<issue>1</issue>): <fpage>111</fpage>–<lpage>129</lpage>. <ext-link xlink:href="10.11646/zootaxa.4434.1.7" ext-link-type="doi" xlink:type="simple">https://doi.org/10.11646/zootaxa.4434.1.7</ext-link></mixed-citation></ref></ref-list></tp:taxon-treatment>
